# Supplementary material for: Gene flow in commercial alfalfa (Medicago sativa subsp. sativa L.) seed production fields: Distance is the primary but not the sole influence on adventitious presence
Source: PLoS One. 2021 Mar 25;16(3):e0248746. doi: 10.1371/journal.pone.0248746 (PMC7993763; doi:10.1371/journal.pone.0248746)
Supplement: S1 File — (XLSX) [file pone.0248746.s001.xlsx]

## Sheet: data
ID	Field	ClosestEdgeFacingRR	Latitude	Longitude	Sample	SeedsGerminated	SeedlingPositive	PSeedGerminated	PSdlingPositive	DistfrmRRedge	DistfrmRRcenter	RRarea274m	nonGEarea274	RRarea1.61km	nonGEarea1.61	RRarea8km	nonGEarea8	RRdomi	Convdomi	RRbees	Convbees	RRarea	Convarea	HB	ALCB	AB	AlkaliDistance	NearAlkalibed	DistStream	DistRangeland	Elevation	Slope	Aspect	ALCBStockDen	ABStockDen
1	1W	No	46.0401	-118.732	1.1	5664	3	6456	2	509.016	1108.94	0	1	73.29	0.908843	544.934	0.972889	0	1	2	1	63.56	53.721	1	24	1	3615.71	0.38182	1357.73	1432.52	157.852	3.02734	208.224	2256.28	1002.79
2	1W	No	46.0463	-118.728	1.1	5664	36	6456	2	91.44	494.577	5.079	0.784788	84.319	0.895126	640.411	0.968139	2	6	2	1	63.56	53.721	1	24	1	3925.86	0.38182	2045.69	1504.01	165.486	0.325912	97.8495	2256.28	1002.79
3	1W	No	46.0448	-118.728	1.101	5664	15	6456	2	91.44	542.224	4.917	0.791653	84.319	0.895126	629.161	0.968698	2	6	2	1	63.56	53.721	1	24	1	3792.46	0.38182	1879.61	1640.66	160.506	4.68852	146.454	2256.28	1002.79
4	1W	No	46.0448	-118.728	1.102	5664	22	6456	2	152.4	569.747	3.63	0.846186	84.319	0.895126	623.968	0.968957	2	6	2	1	63.56	53.721	1	24	1	3810.74	0.38182	1878.11	1610.64	162.317	5.12173	122.869	2256.28	1002.79
5	1W	No	46.0448	-118.729	1.103	5664	13	6456	2	182.88	597.206	2.423	0.897331	84.319	0.895126	618.916	0.969208	2	6	2	1	63.56	53.721	1	24	1	3829.28	0.38182	1877.41	1580.83	165.032	4.85838	112.653	2256.28	1002.79
6	1W	No	46.0448	-118.729	1.104	5664	9	6456	2	213.36	625.74	1.296	0.945085	84.319	0.895126	613.778	0.969464	2	5	2	1	63.56	53.721	1	24	1	3848.02	0.38182	1876.69	1550.36	167.115	5.44898	110.295	2256.28	1002.79
7	1W	No	46.0448	-118.729	1.105	5664	10	6456	2	335.28	654.169	0.42	0.982203	84.319	0.895126	608.754	0.969714	0	7	2	1	63.56	53.721	1	24	1	3866.64	0.38182	1876.4	1520.26	170.722	5.22575	108.055	2256.28	1002.79
8	1S	No	46.0397	-118.726	1.106	4440	11	6432	9	335.28	880.008	0	1	76.53	0.904813	610.416	0.969631	0	3	2	2	63.56	26.98	0	28	12	3263.47	0.38182	1318.8	1569.58	156.766	3.21144	99.3719	1133.16	503.627
9	1S	No	46.0396	-118.724	1.11	4440	11	6432	9	335.28	833.224	0	1	77.552	0.903542	637.818	0.968268	0	2	2	2	63.56	26.98	0	28	12	3148.28	0.38182	1271.8	1639.34	151.609	0.831073	79.4384	1133.16	503.627
10	1S	No	46.0396	-118.722	1.113	4440	15	6432	9	335.28	818.578	0	1	78.746	0.902057	656.38	0.967344	0	2	2	2	63.56	26.98	0	28	12	3079.21	0.38182	1224.59	1692.51	150.686	0.403794	68.2284	1133.16	503.627
11	1S	No	46.0396	-118.721	1.115	4440	26	6432	9	335.28	817.416	0	1	79.245	0.901437	673.667	0.966484	0	3	2	2	63.56	26.98	0	28	12	3019.5	0.38182	1188.97	1743.93	149.06	1.7203	71.3058	1133.16	503.627
12	1S	No	46.0396	-118.719	1.119	4440	16	6432	9	335.28	850.204	0	1	82.62	0.897239	704.595	0.964946	0	1	2	2	63.56	26.98	0	28	12	2908.45	0.38182	1122.42	1845.02	141.212	1.9154	64.0845	1133.16	503.627
13	1S	No	46.0399	-118.722	1.12	4440	55	6432	9	298.704	782.403	0	1	79.655	0.900927	671.146	0.96661	0	3	2	2	63.56	26.98	0	28	12	3065.93	0.38182	1232.03	1755.21	149.638	1.65558	71.525	1133.16	503.627
14	1S	No	46.0403	-118.722	1.121	4440	43	6432	9	256.032	739.306	0	1	80.275	0.900155	675.192	0.966408	0	4	2	2	63.56	26.98	0	28	12	3100.37	0.38182	1272.64	1791.42	149.376	1.89254	76.9849	1133.16	503.627
15	1S	No	46.0406	-118.722	1.122	4440	70	6432	9	222.504	705.575	0.085	0.996398	80.968	0.899294	678.423	0.966248	0	4	2	2	63.56	26.98	0	28	12	3127.28	0.38182	1304.32	1820.15	149.269	1.97086	91.2436	1133.16	503.627
16	1S	No	46.0409	-118.722	1.123	4440	59	6432	9	188.976	671.485	0.863	0.963432	82.121	0.897859	681.668	0.966086	0	4	2	2	63.56	26.98	0	28	12	3154.67	0.38182	1336.38	1830.04	149.625	1.78758	124.412	1133.16	503.627
17	1S	No	46.0412	-118.722	1.125	4440	18	6432	9	158.496	640.437	1.91	0.919068	83.226	0.896485	684.519	0.965944	0	4	2	2	63.56	26.98	0	28	12	3180.05	0.38182	1365.82	1800.76	150.347	1.30447	156.446	1133.16	503.627
18	1S	No	46.0415	-118.722	1.127	4440	22	6432	9	128.016	609.861	3.147	0.866653	83.91	0.895634	687.445	0.965799	0	4	2	2	63.56	26.98	0	28	12	3204.72	0.38182	1394.65	1771.75	148.476	4.24557	11.04	1133.16	503.627
19	1S	No	46.0418	-118.722	1.129	4440	36	6432	9	97.536	579.084	4.54	0.807627	84.22	0.895249	690.313	0.965656	2	4	2	2	63.56	26.98	0	28	12	3229.73	0.38182	1423.79	1742.65	145.917	4.43347	15.9114	1133.16	503.627
20	1W	No	46.0434	-118.732	1.13	5664	8	6456	2	402.336	899.136	0	1	84.319	0.895126	567.647	0.971759	0	4	2	1	63.56	53.721	1	24	1	3878.54	0.38182	1725.38	1348.1	174.74	2.4469	184.327	2256.28	1002.79
21	1S	No	46.042	-118.722	1.131	4440	58	6432	9	67.056	547.907	6.065	0.743008	84.319	0.895126	693.14	0.965515	2	4	2	2	63.56	26.98	0	28	12	3255.23	0.38182	1453.4	1713.27	143.871	3.96871	21.2865	1133.16	503.627
22	1S	No	46.0423	-118.722	1.133	4440	104	6432	9	36.576	517.13	7.653	0.67572	84.319	0.895126	695.891	0.965379	2	4	2	2	63.56	26.98	0	28	12	3280.44	0.38182	1482.67	1684.3	142.068	3.46054	24.7409	1133.16	503.627
23	1S	No	46.0425	-118.724	1.135	4440	33	6432	9	24.384	541.891	7.042	0.70161	84.319	0.895126	657.342	0.967296	2	4	2	2	63.56	26.98	0	28	12	3422.21	0.38182	1576.4	1751.42	152.808	2.17017	42.4006	1133.16	503.627
24	1S	No	46.0424	-118.724	1.136	4440	34	6432	9	39.624	556.205	6.402	0.728729	84.319	0.895126	656.063	0.96736	2	4	2	2	63.56	26.98	0	28	12	3409.68	0.38182	1562.02	1765.3	152.808	2.17017	42.4006	1133.16	503.627
25	1S	No	46.0417	-118.724	1.136a	8880	264	6432	9	115.824	628.677	3.336	0.858644	84.319	0.895126	649.517	0.967686	0	4	2	2	63.56	26.98	0	28	12	3348.4	0.38182	1491.32	1822.05	153.477	0.688443	129.219	1133.16	503.627
26	1S	No	46.0422	-118.724	1.137	4440	29	6432	9	54.864	570.515	5.772	0.755424	84.319	0.895126	654.749	0.967425	2	4	2	2	63.56	26.98	0	28	12	3397.5	0.38182	1547.95	1779.16	153.316	0.925114	41.6943	1133.16	503.627
27	1S	No	46.0415	-118.724	1.137a	4440	26	6432	9	131.064	643.534	2.755	0.883263	84.29	0.895162	648.202	0.967751	0	4	2	2	63.56	26.98	0	28	12	3335.98	0.38182	1477.01	1807.64	153.477	0.688443	129.219	1133.16	503.627
28	1S	No	46.0421	-118.724	1.138	4440	29	6432	9	70.104	584.386	5.171	0.78089	84.319	0.895126	653.502	0.967487	2	4	2	2	63.56	26.98	0	28	12	3385.63	0.38182	1534.29	1792.55	153.316	0.925114	41.6943	1133.16	503.627
29	1S	No	46.0414	-118.724	1.138a	4440	15	6432	9	146.304	658.891	2.179	0.907669	84.161	0.895322	646.818	0.96782	0	4	2	2	63.56	26.98	0	28	12	3323.39	0.38182	1462.44	1792.8	153.149	1.37001	122.773	1133.16	503.627
30	1S	No	46.042	-118.724	1.139	4440	34	6432	9	85.344	599.207	4.541	0.807585	84.319	0.895126	652.174	0.967554	2	4	2	2	63.56	26.98	0	28	12	3373.03	0.38182	1519.77	1806.83	153.397	0.294892	70.2511	1133.16	503.627
31	1S	No	46.0411	-118.724	1.140a	4440	8	6432	9	176.784	687.562	1.175	0.950212	83.448	0.896209	644.27	0.967947	0	4	2	2	63.56	26.98	0	28	12	3299.91	0.38182	1435.31	1765.28	152.739	1.74116	104.224	1133.16	503.627
32	1S	No	46.0408	-118.724	1.142	4440	9	6432	9	207.264	716.889	0.329	0.986059	82.252	0.897697	641.707	0.968074	0	4	2	2	63.56	26.98	0	28	12	3275.96	0.38182	1407.67	1737.38	152.641	1.84377	91.5916	1133.16	503.627
33	1S	No	46.0406	-118.724	1.144	4440	0	6432	9	237.744	746.577	0	1	80.95	0.899316	639.105	0.968204	0	4	2	2	63.56	26.98	0	28	12	3252.05	0.38182	1380.06	1709.33	152.564	1.66269	90.5291	1133.16	503.627
34	1S	No	46.0403	-118.724	1.146	4440	8	6432	9	268.224	776.348	0	1	79.598	0.900998	636.508	0.968333	0	4	2	2	63.56	26.98	0	28	12	3228.3	0.38182	1352.63	1681.4	152.496	1.37423	88.5067	1133.16	503.627
35	1S	No	46.04	-118.724	1.148	4440	14	6432	9	298.704	806.029	0	1	78.344	0.902557	633.958	0.96846	0	2	2	2	63.56	26.98	0	28	12	3204.65	0.38182	1325.38	1653.79	152.575	1.26308	81.0489	1133.16	503.627
36	1S	No	46.0397	-118.724	1.15	4440	8	6432	9	329.184	835.027	0	1	77.335	0.903812	631.447	0.968585	0	2	2	2	63.56	26.98	0	28	12	3181.91	0.38182	1299.15	1626.96	152.644	1.26578	85.1782	1133.16	503.627
37	1S	Yes	46.0425	-118.716	1.151	4440	191	6432	9	2.4384	633.317	3.929	0.833517	84.11	0.895386	750.329	0.96267	1	2	2	2	63.56	26.98	0	28	12	3059.21	0.081322	1324.09	1570.62	132.121	2.28967	171.542	1133.16	503.627
38	1S	Yes	46.0425	-118.719	1.157	4440	178	6432	9	2.4384	535.088	7.908	0.664915	84.304	0.895144	731.13	0.963625	2	2	2	2	63.56	26.98	0	28	12	3180.83	0.081322	1441.37	1599.15	135.552	3.25454	166.382	1133.16	503.627
39	1S	Yes	46.0426	-118.721	1.163	4440	243	6432	9	2.4384	484.341	9.512	0.596949	84.319	0.895126	704.08	0.964971	2	4	2	2	63.56	26.98	0	28	12	3291.54	0.38182	1503.82	1642.64	140.531	0.621598	356.755	1133.16	503.627
40	1S	Yes	46.0427	-118.724	1.171	4440	169	6432	9	2.4384	520.822	8	0.661017	84.319	0.895126	659.314	0.967198	2	4	2	2	63.56	26.98	0	28	12	3440.33	0.38182	1597.33	1730.89	150.242	3.59571	37.0653	1133.16	503.627
41	1S	Yes	46.0427	-118.726	1.176	4440	119	6432	9	2.4384	597.125	4.644	0.80322	84.319	0.895126	632.612	0.968527	1	6	2	2	63.56	26.98	0	28	12	3537.06	0.38182	1654.58	1790.31	155.58	3.56483	39.7618	1133.16	503.627
42	1E	Yes	46.0429	-118.716	1.177	5856	221	5568	13	2.4384	627.818	3.92	0.833898	84.186	0.895291	755.261	0.962425	1	2	2	2	6.38	53.721	0	9	1	3066.91	0.081322	1326.5	1528.5	132.657	3.08298	157.453	2256.28	1002.79
43	1E	Yes	46.0435	-118.716	1.179	5856	219	5568	13	2.4384	581.01	5.269	0.776737	84.274	0.895182	758.384	0.962269	1	3	2	2	6.38	53.721	0	9	1	3119.97	0.081322	1375.64	1461.34	143.432	8.22433	132.85	2256.28	1002.79
44	1W	No	46.0447	-118.732	1.18	5664	6	6456	2	402.336	813.951	0	1	84.319	0.895126	576.595	0.971314	0	4	2	1	63.56	53.721	1	24	1	3990.41	0.38182	1875.25	1323.02	180.164	2.02996	149.682	2256.28	1002.79
45	1E	Yes	46.0445	-118.716	1.183	5856	115	5568	13	2.4384	512.237	7.205	0.694703	84.319	0.895126	763.631	0.962008	2	3	1	2	6.38	53.721	0	9	1	3211.97	0.081322	1462.94	1345.62	148.713	6.76272	77.1142	2256.28	1002.79
46	1E	Yes	46.0456	-118.716	1.187	11712	410	5568	13	2.4384	457.778	7.903	0.665127	84.319	0.895126	768.404	0.961771	3	3	1	2	6.38	53.721	0	9	1	3313.85	0.081322	1560.94	1221.75	141.955	1.78209	130.471	2256.28	1002.79
47	1E	Yes	46.0467	-118.716	1.191	5856	139	5568	13	2.4384	434.613	7.799	0.669534	84.319	0.895126	772.636	0.96156	3	3	1	2	6.38	53.721	0	9	1	3415.95	0.081322	1661.15	1098.66	146.869	1.57783	213.716	2256.28	1002.79
48	1E	Yes	46.0479	-118.716	1.195	5856	226	5568	13	2.4384	444.7	7.783	0.670212	84.319	0.895126	775.839	0.961401	4	3	1	2	6.38	53.721	0	9	1	3521.4	0.081322	1766.31	974.782	156.393	9.32178	185.898	2256.28	1002.79
49	1E	Yes	46.049	-118.716	1.199	17568	722	5568	13	2.4384	488.364	7.443	0.684619	84.319	0.895126	778.519	0.961268	3	3	1	2	6.38	53.721	0	9	1	3625.8	0.081322	1871.63	852.781	163.834	4.68233	241.959	2256.28	1002.79
50	1E	Yes	46.0503	-118.716	1.204	5856	172	5568	13	2.4384	570.406	5.214	0.779068	84.319	0.895126	780.88	0.96115	2	2	1	2	6.38	53.721	0	9	1	3755.27	0.081322	2003.33	706.697	169.432	5.77485	146.404	2256.28	1002.79
51	1E	Yes	46.0509	-118.716	1.207	17568	859	5568	13	2.4384	605.911	4.245	0.820127	84.319	0.895126	781.366	0.961126	1	2	1	2	6.38	53.721	0	9	1	3813.5	0.081322	2062.43	648.609	172.609	0.200933	198.547	2256.28	1002.79
52	1E	No	46.0509	-118.716	1.207a	5856	114	5568	13	36.576	630.845	3.302	0.860085	84.319	0.895126	782.402	0.961075	0	3	1	2	6.38	53.721	0	9	1	3794.18	0.081322	2044.56	642.324	171.881	1.4202	130.452	2256.28	1002.79
53	1E	No	46.0508	-118.715	1.208	5856	106	5568	13	67.056	651.952	2.561	0.891483	84.319	0.895126	782.775	0.961056	1	3	1	2	6.38	53.721	0	9	1	3778.32	0.081322	2030.07	638.91	171.676	2.08638	127.916	2256.28	1002.79
54	1E	No	46.0508	-118.715	1.209	5856	39	5568	13	97.536	673.353	1.87	0.920763	84.319	0.895126	782.838	0.961053	1	3	1	2	6.38	53.721	0	9	1	3762.57	0.081322	2015.84	637.151	170.541	3.66094	111.441	2256.28	1002.79
55	1E	No	46.0508	-118.714	1.21	5856	47	5568	13	128.016	695.905	1.221	0.948263	84.319	0.895126	782.838	0.961053	1	3	1	2	6.38	53.721	0	9	1	3747.32	0.081322	2002.29	636.231	167.754	3.39738	105.919	2256.28	1002.79
56	1E	No	46.0508	-118.714	1.211	5856	27	5568	13	158.496	722.279	0.587	0.975127	84.319	0.895126	782.838	0.961053	0	3	1	2	6.38	53.721	0	9	1	3731.27	0.081322	1988.12	635.986	166.507	1.3619	105.572	2256.28	1002.79
57	1E	No	46.0508	-118.714	1.212	11712	50	5568	13	188.976	744.766	0	1	84.319	0.895126	782.838	0.961053	0	2	1	2	6.38	53.721	0	9	1	3717.06	0.081322	1975.66	637.953	166.223	0.30358	94.1776	2256.28	1002.79
58	1E	No	46.0508	-118.713	1.213	5856	21	5568	13	219.456	771.95	0	1	84.319	0.895126	782.838	0.961053	0	2	1	2	6.38	53.721	0	9	1	3701.12	0.081322	1962.01	641.293	166.144	0.86006	61.0833	2256.28	1002.79
59	1E	No	46.0508	-118.713	1.214	5856	18	5568	13	249.936	798.534	0	1	84.319	0.895126	782.838	0.961053	0	2	1	2	6.38	53.721	0	9	1	3688.11	0.081322	1951.39	644.206	165.536	1.66091	39.602	2256.28	1002.79
60	1E	No	46.0508	-118.712	1.215	5856	13	5568	13	280.416	824.566	0	1	84.319	0.895126	782.838	0.961053	0	2	1	2	6.38	53.721	0	9	1	3676.05	0.081322	1941.86	648.109	165.248	2.39748	19.1832	2256.28	1002.79
61	1E	No	46.0508	-118.712	1.216	5856	13	5568	13	310.896	848.048	0	1	84.319	0.895126	782.838	0.961053	0	2	1	2	6.38	53.721	0	9	1	3664.96	0.081322	1933.21	653.205	164.709	2.94638	6.98954	2256.28	1002.79
62	1E	No	46.0508	-118.712	1.217	5856	13	5568	13	341.376	873.556	0	1	84.319	0.895126	782.838	0.961053	0	1	1	2	6.38	53.721	0	9	1	3652.33	0.081322	1923.41	660.212	164.751	3.1991	344.03	2256.28	1002.79
63	1E	No	46.0508	-118.711	1.218	17568	173	5568	13	371.856	896.591	0	1	84.319	0.895126	782.838	0.961053	0	1	1	2	6.38	53.721	0	9	1	3640.84	0.081322	1914.65	666.861	166.517	1.21776	326.574	2256.28	1002.79
64	1E	No	46.0508	-118.711	1.219	5856	17	5568	13	402.336	908.573	0	1	84.248	0.895214	782.838	0.961053	0	1	1	2	6.38	53.721	0	9	1	3627.2	0.081322	1902.58	677.816	166.517	1.21776	326.574	2256.28	1002.79
65	1E	No	46.0504	-118.711	1.22	5856	13	5568	13	402.336	894.395	0	1	84.157	0.895327	782.838	0.961053	0	2	1	2	6.38	53.721	0	9	1	3592.37	0.081322	1866.46	714.459	166.724	2.19112	171.166	2256.28	1002.79
66	1E	No	46.0493	-118.711	1.224	5856	9	5568	13	402.336	845.281	0	1	83.918	0.895624	782.838	0.961053	0	2	1	2	6.38	53.721	0	9	1	3482	0.081322	1750.46	833.783	152.401	4.88983	225.505	2256.28	1002.79
67	1E	No	46.0477	-118.711	1.23	5856	11	5568	13	402.336	806.534	0	1	83.168	0.896557	782.838	0.961053	0	2	1	2	6.38	53.721	0	9	1	3317.78	0.081322	1578.65	1012.33	145.379	5.12647	67.5953	2256.28	1002.79
68	1E	No	46.046	-118.711	1.236	5856	19	5568	13	402.336	808.067	0	1	81.863	0.89818	782.838	0.961053	0	3	1	2	6.38	53.721	0	9	1	3156.42	0.081322	1410.56	1191.69	146.835	5.15123	172.957	2256.28	1002.79
69	1W	No	46.0464	-118.732	1.24	5664	6	6456	2	402.336	632.862	0	1	84.319	0.895126	587.679	0.970762	0	3	2	1	63.56	53.721	1	24	1	4133.37	0.38182	2063.32	1311.93	184.55	1.96406	106.954	2256.28	1002.79
70	1E	No	46.0444	-118.711	1.242	5856	32	5568	13	402.336	848.93	0	1	80.784	0.899522	782.753	0.961057	0	2	1	2	6.38	53.721	0	9	1	2998.52	0.081322	1246.54	1371.67	133.295	1.78916	164.52	2256.28	1002.79
71	1E	No	46.0427	-118.711	1.248	5856	32	5568	13	402.336	928.175	0	1	83.933	0.895606	780.786	0.961155	0	3	2	2	6.38	53.721	0	9	1	2841.03	0.081322	1085.95	1554.07	131.997	0	-1	2256.28	1002.79
72	1E	No	46.0413	-118.711	1.253	5856	15	5568	13	402.336	1013.81	0	1	86.64	0.892239	776.54	0.961366	0	3	2	2	6.38	53.721	0	9	1	2713.36	0.081322	959.793	1706.42	131.997	0	-1	2256.28	1002.79
73	1E	No	46.0405	-118.712	1.256	5856	37	5568	13	402.336	1053.21	0	1	89.921	0.888158	771.456	0.961619	0	2	2	2	6.38	53.721	0	9	1	2654.58	0.081322	905.571	1791.04	131.997	0	-1	2256.28	1002.79
74	1E	No	46.046	-118.715	1.257	5856	185	5568	13	45.72	485.915	5.82	0.75339	84.319	0.895126	772.596	0.961562	3	5	1	2	6.38	53.721	0	9	1	3322.31	0.081322	1567.79	1180.32	148.861	6.22286	231.899	2256.28	1002.79
75	1E	No	46.046	-118.715	1.259	5856	160	5568	13	76.2	516.208	4.317	0.817076	84.319	0.895126	774.634	0.961461	3	5	1	2	6.38	53.721	0	9	1	3305.03	0.081322	1550.09	1178.15	150.311	6.70551	212.259	2256.28	1002.79
76	1E	No	46.046	-118.715	1.261	5856	85	5568	13	106.68	545.973	2.971	0.87411	84.319	0.895126	776.277	0.961379	3	5	1	2	6.38	53.721	0	9	1	3287.32	0.081322	1532.19	1178.17	151.48	8.16186	197.803	2256.28	1002.79
77	1E	No	46.046	-118.714	1.263	5856	57	5568	13	137.16	575.981	1.753	0.92572	84.319	0.895126	777.943	0.961296	1	5	1	2	6.38	53.721	0	9	1	3271.02	0.081322	1515.92	1177.12	152.49	8.89128	187.671	2256.28	1002.79
78	1E	No	46.046	-118.714	1.265	5856	57	5568	13	167.64	603.54	0.824	0.965085	84.319	0.895126	779.359	0.961226	0	4	1	2	6.38	53.721	0	9	1	3256.12	0.081322	1501.25	1177.07	152.962	8.17253	174.153	2256.28	1002.79
79	1E	No	46.0459	-118.713	1.267	17568	254	5568	13	198.12	634.601	0.103	0.995636	84.318	0.895127	780.701	0.961159	0	4	1	2	6.38	53.721	0	9	1	3239.04	0.081322	1484.67	1178.5	152.178	6.42078	174.984	2256.28	1002.79
80	1E	No	46.0459	-118.713	1.269	5856	57	5568	13	228.6	664.025	0	1	84.217	0.895252	781.705	0.961109	0	6	1	2	6.38	53.721	0	9	1	3222.75	0.081322	1469.09	1181.05	152.781	6.94538	217.632	2256.28	1002.79
81	1E	No	46.0459	-118.713	1.271	5856	31	5568	13	259.08	694.31	0	1	83.917	0.895626	782.33	0.961078	0	6	1	2	6.38	53.721	0	9	1	3205.51	0.081322	1452.83	1185.31	152.933	6.61029	178.82	2256.28	1002.79
82	1E	No	46.0459	-118.712	1.273	5856	37	5568	13	289.56	725.134	0	1	83.414	0.896251	782.757	0.961057	0	6	1	2	6.38	53.721	0	9	1	3189.44	0.081322	1438.07	1188.86	150.812	8.47637	138.468	2256.28	1002.79
83	1E	No	46.0459	-118.712	1.275	5856	15	5568	13	320.04	755.645	0	1	82.883	0.896912	782.838	0.961053	0	6	1	2	6.38	53.721	0	9	1	3175.11	0.081322	1425.4	1191.52	147.035	8.03145	131.473	2256.28	1002.79
84	1E	No	46.0459	-118.711	1.277	5856	17	5568	13	350.52	783.745	0	1	82.326	0.897604	782.838	0.961053	0	4	1	2	6.38	53.721	0	9	1	3161.14	0.081322	1413.2	1195.89	144.185	6.54577	148.378	2256.28	1002.79
85	1E	No	46.0459	-118.711	1.279	11712	45	5568	13	381	803.203	0	1	81.887	0.89815	782.838	0.961053	0	3	1	2	6.38	53.721	0	9	1	3151.36	0.081322	1404.77	1199.57	144.185	6.54577	148.378	2256.28	1002.79
86	1E	No	46.0476	-118.711	1.28	5856	10	5568	13	384.048	799.903	0	1	83.236	0.896473	782.838	0.961053	0	2	1	2	6.38	53.721	0	9	1	3314.41	0.081322	1574.51	1017.73	145.379	5.12647	67.5953	2256.28	1002.79
87	1E	No	46.0476	-118.711	1.282	5856	9	5568	13	353.568	782.2	0	1	83.543	0.896091	782.838	0.961053	0	3	1	2	6.38	53.721	0	9	1	3322.43	0.081322	1581.09	1014.25	147.887	5.73325	33.6285	2256.28	1002.79
88	1E	No	46.0476	-118.712	1.284	5856	9	5568	13	323.088	753.371	0	1	84.023	0.895494	782.838	0.961053	0	6	1	2	6.38	53.721	0	9	1	3336.23	0.081322	1592.78	1008.59	148.926	6.25361	14.4966	2256.28	1002.79
89	1E	No	46.0476	-118.712	1.286	5856	9	5568	13	292.608	724.55	0	1	84.279	0.895175	782.838	0.961053	0	6	1	2	6.38	53.721	0	9	1	3349.94	0.081322	1604.61	1004.04	149.583	6.01484	16.6636	2256.28	1002.79
90	1E	No	46.0476	-118.713	1.288	5856	6	5568	13	262.128	692.798	0	1	84.319	0.895126	782.838	0.961053	0	6	1	2	6.38	53.721	0	9	1	3366.23	0.081322	1618.87	998.933	150.863	4.45501	27.5721	2256.28	1002.79
91	1W	No	46.0478	-118.732	1.29	5664	10	6456	2	371.856	489.169	0	1	84.319	0.895126	596.309	0.970333	0	4	2	1	63.56	53.721	1	24	1	4252.9	0.38182	2116.81	1322.59	185.205	5.00789	96.6564	2256.28	1002.79
92	1E	No	46.0476	-118.713	1.29	5856	5	5568	13	231.648	663.742	0	1	84.319	0.895126	782.838	0.961053	0	5	1	2	6.38	53.721	0	9	1	3381.26	0.081322	1632.2	995.235	151.794	2.25435	39.3202	2256.28	1002.79
93	1E	No	46.0476	-118.713	1.292	5856	10	5568	13	201.168	634.363	0.018	0.999237	84.319	0.895126	782.752	0.961057	0	5	1	2	6.38	53.721	0	9	1	3396.62	0.081322	1646.06	992.405	152.531	1.93734	56.3934	2256.28	1002.79
94	1E	No	46.0476	-118.714	1.294	5856	12	5568	13	170.688	602.998	0.628	0.97339	84.319	0.895126	782.307	0.961079	0	5	1	2	6.38	53.721	0	9	1	3412.73	0.081322	1660.81	990.91	153.391	4.01674	53.9738	2256.28	1002.79
95	1E	No	46.0476	-118.714	1.296	5856	9	5568	13	140.208	572.354	1.604	0.932034	84.319	0.895126	781.576	0.961116	2	6	1	2	6.38	53.721	0	9	1	3429.17	0.081322	1676.17	989.916	156.13	5.99626	59.5312	2256.28	1002.79
96	1E	No	46.0476	-118.715	1.298	5856	27	5568	13	109.728	542.805	2.759	0.883093	84.319	0.895126	780.45	0.961172	2	6	1	2	6.38	53.721	0	9	1	3444.18	0.081322	1690.35	990.994	159.211	1.34724	359.185	2256.28	1002.79
97	1W	No	46.0406	-118.732	1.3	5664	5	6456	2	469.392	1068.28	0	1	76.258	0.905152	548.783	0.972697	0	2	2	1	63.56	53.721	1	24	1	3658.96	0.38182	1419.4	1411.43	161.091	4.70704	220.84	2256.28	1002.79
98	1E	No	46.0477	-118.715	1.3	5856	40	5568	13	79.248	510.625	4.205	0.821822	84.319	0.895126	779.042	0.961242	2	6	1	2	6.38	53.721	0	9	1	3462.82	0.081322	1708.34	991.002	155.371	5.76376	254.099	2256.28	1002.79
99	1E	No	46.0477	-118.716	1.303	5856	41	5568	13	33.528	466.913	6.384	0.729492	84.319	0.895126	776.801	0.961353	4	6	1	2	6.38	53.721	0	9	1	3488.12	0.081322	1733.1	993.228	151.058	7.52321	196.273	2256.28	1002.79
100	1E	No	46.0492	-118.716	1.304	5856	149	5568	13	33.528	522.023	5.99	0.746186	84.319	0.895126	780.103	0.961189	3	5	1	2	6.38	53.721	0	9	1	3629.85	0.081322	1876.6	827.87	165.513	2.38063	128.826	2256.28	1002.79
101	1E	No	46.0492	-118.715	1.307	5856	48	5568	13	79.248	564.837	3.9	0.834746	84.319	0.895126	781.897	0.9611	2	5	1	2	6.38	53.721	0	9	1	3606.18	0.081322	1854.46	821.947	163.096	4.57578	102.096	2256.28	1002.79
102	1E	No	46.0492	-118.715	1.309	5856	36	5568	13	109.728	591.824	2.659	0.887331	84.319	0.895126	782.521	0.961069	2	5	1	2	6.38	53.721	0	9	1	3591.11	0.081322	1840.6	820.172	160.769	3.58535	96.5841	2256.28	1002.79
103	1E	No	46.0492	-118.714	1.311	5856	25	5568	13	140.208	619.398	1.51	0.936017	84.319	0.895126	782.819	0.961054	2	4	1	2	6.38	53.721	0	9	1	3576.35	0.081322	1827.25	819.218	159.317	4.39576	90.3876	2256.28	1002.79
104	1E	No	46.0492	-118.714	1.313	5856	31	5568	13	170.688	648.763	0.553	0.976568	84.319	0.895126	782.838	0.961053	0	4	1	2	6.38	53.721	0	9	1	3562.55	0.081322	1815.19	817.926	155.736	5.47162	91.3993	2256.28	1002.79
105	1E	No	46.0492	-118.713	1.315	17568	224	5568	13	201.168	675.701	0.012	0.999492	84.319	0.895126	782.838	0.961053	0	5	1	2	6.38	53.721	0	9	1	3547.68	0.081322	1802.08	820.158	152.957	2.63105	126.971	2256.28	1002.79
106	1E	No	46.0492	-118.713	1.317	5856	20	5568	13	231.648	703.821	0	1	84.319	0.895126	782.838	0.961053	0	5	1	2	6.38	53.721	0	9	1	3533.07	0.081322	1789.27	822.977	152.286	2.47287	81.7082	2256.28	1002.79
107	1E	No	46.0491	-118.713	1.319	5856	36	5568	13	262.128	733.294	0	1	84.319	0.895126	782.838	0.961053	0	5	1	2	6.38	53.721	0	9	1	3515.82	0.081322	1774.06	829.303	151.476	2.42367	199.725	2256.28	1002.79
108	1E	No	46.0491	-118.712	1.321	5856	14	5568	13	292.608	761.231	0	1	84.319	0.895126	782.838	0.961053	0	5	1	2	6.38	53.721	0	9	1	3501.14	0.081322	1761.55	834.992	153.447	5.80297	211.344	2256.28	1002.79
109	1E	No	46.0492	-118.712	1.323	5856	15	5568	13	323.088	789.95	0	1	84.319	0.895126	782.838	0.961053	0	5	1	2	6.38	53.721	0	9	1	3488.79	0.081322	1751.66	839.407	154.809	6.11791	160.841	2256.28	1002.79
110	1E	No	46.0492	-118.711	1.325	5856	29	5568	13	353.568	816.774	0	1	84.22	0.895249	782.838	0.961053	0	3	1	2	6.38	53.721	0	9	1	3477.15	0.081322	1742.54	844.765	151.242	5.57993	139.03	2256.28	1002.79
111	1E	No	46.0492	-118.711	1.327	11712	34	5568	13	384.048	833.033	0	1	83.988	0.895537	782.838	0.961053	0	3	1	2	6.38	53.721	0	9	1	3469.36	0.081322	1736.37	849.126	151.021	5.14962	222.789	2256.28	1002.79
112	1E	No	46.0444	-118.713	1.328	5856	14	5568	13	252.679	746.575	0	1	82.057	0.897939	780.13	0.961188	0	5	1	2	6.38	53.721	0	9	1	3057.96	0.081322	1302.98	1354.84	134.184	1.99218	185.029	2256.28	1002.79
113	1E	No	46.0444	-118.713	1.33	5856	22	5568	13	222.199	718.56	0	1	82.635	0.89722	778.665	0.96126	0	5	1	2	6.38	53.721	0	9	1	3074.1	0.081322	1318.95	1352.94	133.316	2.6607	183.685	2256.28	1002.79
114	1E	No	46.0444	-118.713	1.332	5856	23	5568	13	191.719	690.599	0.065	0.997246	83.231	0.896479	777.013	0.961343	0	4	1	2	6.38	53.721	0	9	1	3090.68	0.081322	1335.66	1351.51	133.323	4.2064	143.998	2256.28	1002.79
115	1E	No	46.0444	-118.714	1.334	5856	20	5568	13	161.239	662.594	0.736	0.968814	83.749	0.895835	775.259	0.96143	0	4	1	2	6.38	53.721	0	9	1	3107.46	0.081322	1352.85	1351.11	136.211	6.34337	132.387	2256.28	1002.79
116	1E	No	46.0444	-118.714	1.336	5856	23	5568	13	130.759	636.68	1.663	0.929534	84.108	0.895388	773.353	0.961525	1	5	1	2	6.38	53.721	0	9	1	3123.47	0.081322	1369.49	1351.12	139.371	4.43748	176.104	2256.28	1002.79
117	1E	No	46.0444	-118.715	1.337	5856	42	5568	13	78.9432	583.27	3.925	0.833686	84.319	0.895126	768.969	0.961743	2	5	1	2	6.38	53.721	0	9	1	3157.75	0.081322	1405.77	1352.95	136.191	3.52188	131.805	2256.28	1002.79
118	1E	No	46.0444	-118.715	1.339	5856	78	5568	13	48.4632	557.493	5.12	0.783051	84.319	0.895126	766.799	0.961851	2	5	1	2	6.38	53.721	0	9	1	3175.27	0.081322	1424.55	1354.09	139.577	6.70843	101.477	2256.28	1002.79
119	1W	No	46.0495	-118.732	1.35	5664	29	6456	2	188.976	329.836	1.206	0.948898	84.319	0.895126	606.112	0.969845	0	2	2	1	63.56	53.721	1	24	1	4398.86	0.38182	2102.41	1357.88	186.995	4.6277	87.939	2256.28	1002.79
120	1W	No	46.0503	-118.732	1.38	5664	79	6456	2	97.536	263.081	3.218	0.863644	84.319	0.895126	610.772	0.969613	1	2	2	1	63.56	53.721	1	24	1	4472.94	0.38182	2100.71	1323.07	187.149	5.15443	98.8883	2256.28	1002.79
121	1W	No	46.0509	-118.732	1.4	5664	85	6456	2	30.48	221.138	4.11	0.825847	84.319	0.895126	614.844	0.969411	1	1	2	1	63.56	53.721	1	24	1	4529.53	0.38182	2102.83	1264.92	187.354	4.61676	83.9803	2256.28	1002.79
122	1W	No	46.0505	-118.731	1.41	5664	69	6456	2	76.2	173.764	5.443	0.769364	84.319	0.895126	630.507	0.968631	2	3	2	1	63.56	53.721	1	24	1	4433.37	0.38182	2205.7	1241.91	180.411	3.21641	123.499	2256.28	1002.79
123	1W	No	46.0505	-118.73	1.43	5664	41	6456	2	76.2	159.532	5.921	0.74911	84.319	0.895126	636.033	0.968357	2	3	2	1	63.56	53.721	1	24	1	4415.81	0.38182	2236.06	1225.77	178.662	2.54367	123.723	2256.28	1002.79
124	1W	No	46.0505	-118.73	1.45	5664	27	6456	2	76.2	150.99	6.168	0.738644	84.319	0.895126	641.446	0.968087	2	4	2	1	63.56	53.721	1	24	1	4398.36	0.38182	2265.52	1211.18	177.99	1.38305	139.39	2256.28	1002.79
125	1W	No	46.0505	-118.729	1.47	5664	35	6456	2	76.2	146.559	6.499	0.724619	84.319	0.895126	647.338	0.967794	2	4	2	1	63.56	53.721	1	24	1	4381.2	0.38182	2296.71	1195.14	177.837	1.59425	140.851	2256.28	1002.79
126	1W	No	46.0505	-118.729	1.49	5664	34	6456	2	76.2	148.99	6.963	0.704958	84.319	0.895126	653.107	0.967507	3	4	2	1	63.56	53.721	1	24	1	4364.31	0.38182	2326.96	1175.92	176.908	2.62722	127.422	2256.28	1002.79
127	1W	No	46.0505	-118.729	1.51	5664	52	6456	2	76.2	157.747	7.421	0.685551	84.319	0.895126	659.343	0.967197	3	3	2	1	63.56	53.721	1	24	1	4346.76	0.38182	2359.11	1154.03	175.451	2.96159	123.544	2256.28	1002.79
128	1W	No	46.0505	-118.728	1.52	5664	67	6456	2	76.2	167.331	7.688	0.674237	84.319	0.895126	663.637	0.966983	3	3	2	1	63.56	53.721	1	24	1	4334.61	0.38182	2381.07	1139.59	174.216	2.77028	117.97	2256.28	1002.79
129	1W	No	46.0493	-118.728	1.53	5664	68	6456	2	106.68	296.401	5.125	0.782839	84.319	0.895126	656.592	0.967334	2	5	2	1	63.56	53.721	1	24	1	4216.35	0.38182	2376.68	1240.08	171.527	0.979847	160.687	2256.28	1002.79
130	1W	No	46.0493	-118.729	1.55	5664	36	6456	2	137.16	288.65	4.064	0.827797	84.319	0.895126	650.744	0.967625	2	5	2	1	63.56	53.721	1	24	1	4233.52	0.38182	2360.16	1258.63	171.671	1.07133	144.854	2256.28	1002.79
131	1W	No	46.0493	-118.729	1.57	5664	41	6456	2	167.64	284.183	3.047	0.87089	84.319	0.895126	644.885	0.967916	0	5	2	1	63.56	53.721	1	24	1	4250.91	0.38182	2329.12	1278.09	172.037	2.22149	119.923	2256.28	1002.79
132	1W	No	46.0493	-118.729	1.59	5664	38	6456	2	198.12	283.28	2.244	0.904915	84.319	0.895126	639.354	0.968191	0	6	2	1	63.56	53.721	1	24	1	4267.48	0.38182	2299.48	1297.27	173.743	3.06995	115.232	2256.28	1002.79
133	1W	No	46.0493	-118.73	1.6	5664	61	6456	2	198.12	285.021	1.857	0.921314	84.319	0.895126	633.713	0.968472	0	5	2	1	63.56	53.721	1	24	1	4285.43	0.38182	2268.53	1317.22	175.134	2.81165	117.865	2256.28	1002.79
134	1W	No	46.0493	-118.73	1.61	5664	25	6456	2	83.5191	288.21	1.775	0.924788	84.319	0.895126	630.459	0.968634	0	5	2	1	63.56	53.721	1	24	1	4295.3	0.38182	2250.7	1329.44	176.49	2.89062	115.506	2256.28	1002.79
135	1W	No	46.0493	-118.731	1.63	5664	23	6456	2	83.5191	296.722	1.596	0.932373	84.319	0.895126	624.222	0.968944	0	5	2	1	63.56	53.721	1	24	1	4315.44	0.38182	2215.72	1353.15	177.974	3.88213	109.901	2256.28	1002.79
136	1W	Yes	46.0431	-118.727	1.64	5664	140	6456	2	3.048	587.677	4.824	0.795593	84.319	0.895126	630.361	0.968639	1	5	2	1	63.56	53.721	1	24	1	3585.15	0.38182	1690.08	1757.06	153.057	2.06341	49.2257	2256.28	1002.79
137	1W	Yes	46.0434	-118.727	1.65	5664	180	6456	2	3.048	565.165	4.824	0.795593	84.319	0.895126	630.361	0.968639	1	5	2	1	63.56	53.721	1	24	1	3612.97	0.38182	1723.53	1748.26	153.423	0.961312	85.9293	2256.28	1002.79
138	1W	Yes	46.044	-118.727	1.67	5664	156	6456	2	3.048	520.822	7.018	0.702627	84.319	0.895126	637.258	0.968296	2	4	2	1	63.56	53.721	1	24	1	3666	0.38182	1790.26	1700.85	153.421	1.03339	109.984	2256.28	1002.79
139	1W	No	46.0417	-118.732	1.7	5664	8	6456	2	413.614	991.694	0	1	81.614	0.89849	556.605	0.972308	0	3	2	1	63.56	53.721	1	24	1	3745.78	0.38182	1542.87	1378.51	168.928	4.78948	222.901	2256.28	1002.79
140	1W	Yes	46.0452	-118.727	1.71	5664	123	6456	2	3.048	449.916	9.262	0.607542	84.319	0.895126	646.821	0.96782	3	3	2	1	63.56	53.721	1	24	1	3768.82	0.38182	1919.28	1585.07	160.636	4.15781	150.91	2256.28	1002.79
141	1W	Yes	46.0463	-118.727	1.75	5664	201	6456	2	3.048	410.806	9.52	0.59661	84.319	0.895126	655.84	0.967371	2	4	2	1	63.56	53.721	1	24	1	3872.05	0.38182	2037.09	1469.91	162.298	4.28286	91.4869	2256.28	1002.79
142	1W	Yes	46.0469	-118.727	1.77	5664	141	6456	2	3.048	405.017	9.484	0.598136	84.319	0.895126	660.378	0.967145	3	3	2	1	63.56	53.721	1	24	1	3925.26	0.38182	2096.74	1412.03	162.833	4.88946	113.948	2256.28	1002.79
143	1W	Yes	46.048	-118.727	1.81	5664	174	6456	2	3.048	423.562	9.372	0.602881	84.319	0.895126	668.992	0.966717	3	3	2	1	63.56	53.721	1	24	1	4030.45	0.38182	2214.21	1301.25	165.552	0.587629	83.2518	2256.28	1002.79
144	1W	Yes	46.049	-118.727	1.84	5664	192	6456	2	3.048	379.417	9.369	0.603008	84.319	0.895126	676.933	0.966322	3	3	2	1	63.56	53.721	1	24	1	4122.09	0.38182	2316.87	1205.35	167.834	4.22569	129.865	2256.28	1002.79
145	1W	Yes	46.0497	-118.727	1.86	5664	217	6456	2	3.048	312.465	9.414	0.601102	84.319	0.895126	682.777	0.966031	3	2	2	1	63.56	53.721	1	24	1	4190.49	0.081322	2395.42	1134.62	170.449	3.10344	130.189	2256.28	1002.79
146	1W	No	46.0478	-118.728	1.87a	5664	110	6456	13	91.44	466.923	4.986	0.788729	84.319	0.895126	651.202	0.967602	2	6	2	1	63.56	53.721	1	24	1	4059.96	0.38182	2209.02	1362.89	166.016	2.10698	131.746	2256.28	1002.79
147	1W	No	46.0478	-118.728	1.88a	5664	13	6456	2	121.92	459.975	3.546	0.849746	84.319	0.895126	645.429	0.967889	2	6	2	1	63.56	53.721	1	24	1	4077.73	0.38182	2208.02	1379.3	167.311	3.83241	120.679	2256.28	1002.79
148	1W	No	46.0478	-118.729	1.89a	5664	13	6456	2	152.4	456.285	2.305	0.902331	84.319	0.895126	639.952	0.968162	2	6	2	1	63.56	53.721	1	24	1	4093.9	0.38182	2206.41	1396.26	169.507	3.97245	120.663	2256.28	1002.79
149	1W	No	46.0478	-118.729	1.9	5664	19	6456	2	182.88	453.874	1.268	0.946271	84.319	0.895126	634.796	0.968418	0	6	2	1	63.56	53.721	1	24	1	4110.14	0.38182	2205.87	1412.45	170.969	2.31531	130.08	2256.28	1002.79
150	1W	No	46.0478	-118.729	1.91	5664	70	6456	2	213.36	452.909	0.353	0.985042	84.319	0.895126	629.018	0.968706	0	6	2	1	63.56	53.721	1	24	1	4129.17	0.38182	2206.07	1431.14	171.413	1.11187	137.156	2256.28	1002.79
151	1W	No	46.0478	-118.73	1.92	5664	56	6456	2	243.84	454.341	0	1	84.319	0.895126	623.567	0.968977	0	6	2	1	63.56	53.721	1	24	1	4147.41	0.38182	2206.53	1449.63	171.73	1.47448	117.238	2256.28	1002.79
152	1W	No	46.0478	-118.73	1.93	5664	9	6456	2	274.32	457.245	0	1	84.319	0.895126	618.531	0.969227	0	6	2	1	63.56	53.721	1	24	1	4165.06	0.38182	2207.64	1457.21	172.807	3.12185	104.786	2256.28	1002.79
153	1W	No	46.0478	-118.731	1.94	5664	20	6456	2	304.8	463.493	0	1	84.319	0.895126	613.172	0.969494	0	6	2	1	63.56	53.721	1	24	1	4183.18	0.38182	2207.47	1425.96	174.878	4.07252	96.7687	2256.28	1002.79
154	1W	No	46.0477	-118.731	1.95	5664	13	6456	2	335.28	471.047	0	1	84.319	0.895126	608.141	0.969744	0	6	2	1	63.56	53.721	1	24	1	4200.91	0.38182	2192.13	1396.11	176.951	4.3245	91.1606	2256.28	1002.79
155	1W	No	46.0463	-118.729	1.96	5664	15	6456	2	213.36	615.826	0.376	0.984068	84.319	0.895126	619.008	0.969204	0	7	2	1	63.56	53.721	1	24	1	3998.45	0.38182	2043.16	1509.33	171.082	2.50307	82.6141	2256.28	1002.79
156	1W	No	46.0463	-118.729	1.97	5664	29	6456	2	182.88	585.218	1.248	0.947119	84.319	0.895126	624.275	0.968942	2	6	2	1	63.56	53.721	1	24	1	3979.83	0.38182	2043.03	1540.16	169.47	3.63119	87.9828	2256.28	1002.79
157	1W	No	46.0463	-118.729	1.98	5664	28	6456	2	152.4	555.681	2.334	0.901102	84.319	0.895126	629.453	0.968684	2	6	2	1	63.56	53.721	1	24	1	3962.31	0.38182	2043.67	1534.28	167.282	3.5082	91.7792	2256.28	1002.79
158	1W	No	46.0463	-118.728	1.99	5664	32	6456	2	121.92	525.571	3.614	0.846864	84.319	0.895126	634.841	0.968416	2	6	2	1	63.56	53.721	1	24	1	3944.97	0.38182	2045.22	1518.49	165.887	1.7317	94.391	2256.28	1002.79
159	2	Yes	46.0291	-118.689	2.1	5088	74	6168	7	3.048	306.108	7.285	0.691314	97.73	0.878445	782.838	0.961053	4	4	1	2	25.01	13.0037	0	110	0	899.369	0.081322	308.55	2798.72	159.903	0.395969	289.25	485.471	242.736
160	2	Yes	46.0291	-118.69	2.2	5088	219	6168	7	3.048	251.568	8.726	0.630254	99.031	0.876827	782.838	0.961053	5	6	1	2	25.01	13.0037	0	110	0	892.405	0.081322	305.848	2756.7	159.806	0.340859	255.035	485.471	242.736
161	2	Yes	46.0291	-118.691	2.3	5088	165	6168	7	3.048	198.572	10.194	0.568051	101.203	0.874126	782.838	0.961053	6	6	1	2	25.01	13.0037	0	110	0	889.445	0.081322	313.846	2713.71	159.4	0.0533452	227.103	485.471	242.736
162	2	Yes	46.0291	-118.691	2.4	5088	157	6168	7	3.048	155.09	11.11	0.529237	103.934	0.870729	782.838	0.961053	7	6	1	2	25.01	13.0037	0	110	0	890.051	0.081322	324.271	2673.43	159.135	1.0859	274.895	485.471	242.736
163	2	Yes	46.0291	-118.692	2.5	5088	203	6168	7	3.048	125.281	11.239	0.523771	107.815	0.865902	782.838	0.961053	7	7	1	2	25.01	13.0037	0	110	0	893.058	0.081322	323.826	2632.57	155.734	3.94553	299.283	485.471	242.736
164	2	Yes	46.0291	-118.693	2.6	5088	147	6168	7	3.048	121.467	11.295	0.521398	112.188	0.860463	782.838	0.961053	7	6	1	2	25.01	13.0037	0	110	0	899.19	0.081322	271.314	2591.95	154.476	3.31894	18.3744	485.471	242.736
165	2	Yes	46.0291	-118.695	2.8	5088	89	6168	7	3.048	187.846	12.065	0.488771	118.844	0.852184	782.838	0.961053	7	5	1	2	25.01	13.0037	0	110	0	924.423	0.081322	181.142	2515.89	159.274	1.57843	179.045	485.471	242.736
166	2	Yes	46.0292	-118.696	2.1	5088	137	6168	7	3.048	292.008	13.177	0.441653	123.292	0.846652	782.838	0.961053	8	3	1	2	25.01	13.0037	0	110	0	964.33	0.081322	138.029	2443.04	153.549	1.66988	265.29	485.471	242.736
167	2	Yes	46.0292	-118.697	2.12	5088	63	6168	7	3.048	319.192	13.903	0.41089	122.724	0.847358	782.838	0.961053	9	2	1	2	25.01	13.0037	0	110	0	1000.13	0.081322	148.083	2398.67	152.978	0.863665	316.202	485.471	242.736
168	2	Yes	46.0298	-118.697	2.14	5088	82	6168	7	3.048	297.052	13.734	0.418051	119.588	0.851259	782.838	0.961053	8	2	1	2	25.01	13.0037	0	110	0	1058.58	0.081322	94.561	2446.38	152.497	2.69646	280.183	485.471	242.736
169	2	No	46.0302	-118.697	2.16	5088	206	6168	7	33.528	315.647	12.553	0.468093	116.588	0.85499	782.838	0.961053	7	2	1	2	25.01	13.0037	0	110	0	1092.29	0.081322	43.2913	2498.21	153.446	10.5243	41.412	485.471	242.736
170	2	No	46.0301	-118.695	2.18	5088	48	6168	7	106.68	303.899	9.236	0.608644	111.094	0.861823	782.838	0.961053	6	4	1	2	25.01	13.0037	0	110	0	1040.03	0.081322	62.3997	2559.31	148.28	23.7571	350.44	485.471	242.736
171	2	No	46.0301	-118.694	2.2	5088	18	6168	7	112.776	239.684	6.315	0.732415	102.804	0.872134	782.838	0.961053	4	6	1	2	25.01	13.0037	0	110	0	1012.74	0.081322	168.582	2634.94	149.222	15.6333	10.9076	485.471	242.736
172	2	No	46.0308	-118.693	2.22	5088	12	6168	7	198.12	300.693	2.697	0.88572	90.242	0.887759	782.838	0.961053	2	6	1	2	25.01	13.0037	0	110	0	1077.69	0.081322	168.507	2740.75	142.793	22.6084	313.592	485.471	242.736
173	2	No	46.0314	-118.692	2.24	5088	17	6168	7	268.224	383.478	9.593	0.593517	82.543	0.897335	782.838	0.961053	0	6	1	2	25.01	13.0037	0	110	0	1146.39	0.081322	80.7293	2855.95	149	22.4017	328.72	485.471	242.736
174	2	No	46.0315	-118.69	2.26	5088	16	6168	7	292.608	428.159	0.086	0.996356	81.358	0.898808	782.838	0.961053	0	5	1	2	25.01	13.0037	0	110	0	1156.18	0.081322	49.0482	2931.88	145.551	25.7258	14.9706	485.471	242.736
175	2	No	46.0315	-118.689	2.28	5088	14	6168	7	286.512	494.087	0.177	0.9925	80.509	0.899864	782.838	0.961053	0	3	1	2	25.01	13.0037	0	110	0	1172.1	0.081322	54.9084	3011.29	149.568	25.8319	329.657	485.471	242.736
176	2	No	46.0312	-118.689	2.3	5088	14	6168	7	259.08	476.179	0.553	0.976568	82.14	0.897836	782.838	0.961053	0	4	1	2	25.01	13.0037	0	110	0	1135.14	0.081322	99.8469	2994.65	160.385	0.91598	125.557	485.471	242.736
177	2	No	46.0305	-118.689	2.32	5088	8	6168	7	170.688	431.639	2.125	0.909958	85.61	0.89352	782.838	0.961053	0	4	1	2	25.01	13.0037	0	110	0	1068.7	0.081322	164.527	2947.44	159.551	0.176315	283.562	485.471	242.736
178	2	No	46.0301	-118.688	2.34	5088	23	6168	7	115.824	404.74	3.415	0.855297	88.679	0.889703	782.838	0.961053	1	4	1	2	25.01	13.0037	0	110	0	1018.73	0.081322	214.031	2914.17	159.955	0.680795	313.471	485.471	242.736
179	2	No	46.0295	-118.688	2.36	5088	13	6168	7	51.816	375.41	5.09	0.784322	93.409	0.88382	782.838	0.961053	3	4	1	2	25.01	13.0037	0	110	0	955.607	0.081322	275.917	2870.71	160.443	0.702873	283.791	485.471	242.736
180	2	No	46.0295	-118.69	2.38	5088	21	6168	7	42.672	245.077	8.585	0.636229	96.157	0.880402	782.838	0.961053	5	6	1	2	25.01	13.0037	0	110	0	929.978	0.081322	270.232	2761.69	159.594	0.448334	243.837	485.471	242.736
181	2	No	46.0297	-118.69	2.39	5088	39	6168	7	73.152	265.917	7.305	0.690466	93.264	0.884	782.838	0.961053	5	6	1	2	25.01	13.0037	0	110	0	959.155	0.081322	241.19	2784.1	159.834	0.412543	267.57	485.471	242.736
182	2	No	46.03	-118.69	2.4	5088	26	6168	7	103.632	288.227	6.023	0.744788	90.6075	0.887304	782.838	0.961053	3	6	1	2	25.01	13.0037	0	110	0	988.594	0.081322	211.916	2806.66	159.627	0.441197	284.324	485.471	242.736
183	2	No	46.0303	-118.69	2.41	5088	16	6168	7	134.112	311.368	4.741	0.79911	88.233	0.890257	782.838	0.961053	2	6	1	2	25.01	13.0037	0	110	0	1018.54	0.081322	182.309	2828.88	159.578	0.454141	255.579	485.471	242.736
184	2	No	46.0305	-118.69	2.42	5088	1	6168	7	164.592	335.711	3.494	0.851949	86.279	0.892688	782.838	0.961053	2	6	1	2	25.01	13.0037	0	110	0	1048.22	0.081322	153.025	2851.45	159.854	0.527882	265.541	485.471	242.736
185	2	No	46.0308	-118.69	2.43	5088	7	6168	7	195.072	362.413	2.275	0.903602	84.65	0.894714	782.838	0.961053	0	5	1	2	25.01	13.0037	0	110	0	1079.7	0.081322	122.167	2875.54	159.71	0.901207	303.37	485.471	242.736
186	2	No	46.031	-118.69	2.44	5088	8	6168	7	225.552	386.62	1.324	0.943898	83.43	0.896231	782.838	0.961053	0	5	1	2	25.01	13.0037	0	110	0	1107.34	0.081322	95.259	2897.03	159.432	3.03386	5.44737	485.471	242.736
187	3a	No	46.0158	-118.672	3a.1	6888	21	6408	4	441.96	543.72	0	1	29.372	0.963468	781.016	0.961143	0	5	2	2	5.13	15.6507	5	33	0	1047.16	0.338671	1331.66	2151.4	171.831	0.927327	203.961	584.293	292.146
188	3a	No	46.0155	-118.672	3a.6	6888	20	6408	4	411.48	512.469	0	1	29.327	0.963524	778.513	0.961268	0	5	2	2	5.13	15.6507	5	33	0	1012.15	0.338671	1363.41	2117.97	171.118	1.87579	201.095	584.293	292.146
189	3a	No	46.0153	-118.672	3a.11	6888	1	6408	4	381	487.946	0	1	29.316	0.963537	776.099	0.961388	0	5	2	2	5.13	15.6507	5	33	0	984.163	0.338671	1388.97	2091.23	170.018	2.34348	204.214	584.293	292.146
190	3a	No	46.0149	-118.672	3a.14	6888	6	6408	4	362.712	456.003	0	1	29.155	0.963738	772.914	0.961547	0	7	2	2	5.13	15.6507	5	33	0	948.185	0.338671	1421.2	2057.49	167.38	2.63821	211.754	584.293	292.146
191	3a	No	46.0125	-118.671	3a.17	6888	21	6408	4	15.8496	157.686	5.0162	0.787449	19.883	0.97527	745.535	0.962909	3	9	2	2	5.13	15.6507	5	33	0	690.001	0.338671	1632.61	1852.89	165.497	0.0193529	222.849	584.293	292.146
192	3a	No	46.0126	-118.67	3a.18	6888	23	6408	4	15.8496	149.959	4.995	0.788347	18.549	0.976929	748.788	0.962747	3	12	2	2	5.13	15.6507	5	33	0	703.017	0.338671	1614.51	1874.54	165.497	0.0127464	107.617	584.293	292.146
193	3a	No	46.0127	-118.67	3a.19	6888	24	6408	4	15.8496	148.961	4.926	0.791271	17.327	0.978449	752.133	0.96258	3	12	2	2	5.13	15.6507	5	33	0	717.183	0.338671	1596.15	1896.95	165.497	0.0127464	107.617	584.293	292.146
194	3a	No	46.0128	-118.67	3a.20	6888	17	6408	4	15.8496	153.892	4.824	0.795593	16.221	0.979825	755.422	0.962417	3	13	2	2	5.13	15.6507	5	33	0	732.036	0.338671	1578.49	1919.13	165.497	0.0133385	354.876	584.293	292.146
195	3a	No	46.0129	-118.669	3a.21	6888	37	6408	4	15.8496	163.334	4.687	0.801398	15.414	0.980828	758.578	0.96226	3	13	2	2	5.13	15.6507	5	33	0	747.037	0.338671	1561.92	1940.91	165.477	0.151585	211.738	584.293	292.146
196	3a	No	46.0127	-118.669	3a.22	6888	26	6408	4	9.4488	144.677	4.904	0.792203	16.159	0.979902	754.22	0.962477	3	12	2	2	5.13	15.6507	5	33	0	723.122	0.338671	1587.17	1911.34	165.497	0.0133385	354.876	584.293	292.146
197	3a	No	46.0126	-118.67	3a.23	6888	27	6408	4	9.4488	140.39	4.99	0.788559	17.248	0.978547	751.018	0.962636	3	12	2	2	5.13	15.6507	5	33	0	708.731	0.338671	1604.23	1889.68	165.497	0.0133385	354.876	584.293	292.146
198	3a	No	46.0125	-118.67	3a.24	6888	26	6408	4	9.4488	142.294	5.044	0.786271	18.427	0.977081	747.858	0.962793	3	11	2	2	5.13	15.6507	5	33	0	695.471	0.338671	1621.44	1868.39	165.497	0.00433436	322.581	584.293	292.146
199	3a	No	46.0124	-118.671	3a.25	6888	24	6408	4	9.4488	149.127	5.08	0.784746	19.727	0.975464	744.391	0.962966	3	9	2	2	5.13	15.6507	5	33	0	681.17	0.338671	1641.05	1845.24	165.497	0.0193529	222.849	584.293	292.146
200	3a	No	46.0123	-118.671	3a.26	6888	38	6408	4	9.4488	162.004	5	0.788136	21.057	0.97381	741.157	0.963127	3	9	2	2	5.13	15.6507	5	33	0	665.541	0.338671	1659.23	1824	165.525	0.210303	236.626	584.293	292.146
201	3a	Yes	46.0124	-118.671	3a.27	6888	75	6408	4	3.048	143.624	5.107	0.783602	19.643	0.975568	743.562	0.963007	3	9	2	2	5.13	15.6507	5	33	0	674.691	0.338671	1647.06	1839.72	165.497	0.0193529	222.849	584.293	292.146
202	3a	Yes	46.0125	-118.67	3a.28	6888	49	6408	4	3.048	135.56	5.08	0.784746	18.361	0.977163	746.896	0.962841	3	11	2	2	5.13	15.6507	5	33	0	688.142	0.338671	1628.39	1862.02	165.497	0.00433436	322.581	584.293	292.146
203	3a	Yes	46.0126	-118.67	3a.29	6888	86	6408	4	3.048	133.117	5.034	0.786695	17.193	0.978616	750.034	0.962685	3	12	2	2	5.13	15.6507	5	33	0	701.395	0.338671	1611.29	1883.26	165.497	0.000182066	160.115	584.293	292.146
204	3a	Yes	46.0127	-118.669	3a.30	6888	39	6408	4	3.048	137.399	4.958	0.789915	16.113	0.979959	753.259	0.962524	3	12	2	2	5.13	15.6507	5	33	0	716.057	0.338671	1594.07	1905.15	165.497	0.0133385	354.876	584.293	292.146
205	3a	Yes	46.0128	-118.669	3a.31	6888	40	6408	4	3.048	148.868	4.826	0.795508	15.221	0.981068	756.85	0.962346	3	12	2	2	5.13	15.6507	5	33	0	733.392	0.338671	1575.33	1929.88	165.497	0.00939745	31.398	584.293	292.146
206	3a	Yes	46.0126	-118.669	3a.32	6888	47	6408	4	3.048	140.587	4.88	0.79322	14.243	0.982285	756.721	0.962352	3	10	1	2	5.13	15.6507	5	33	0	725.867	0.338671	1583.14	1931.07	165.483	0.106792	280.155	584.293	292.146
207	3a	Yes	46.0125	-118.668	3a.33	6888	58	6408	4	3.048	134.904	4.931	0.791059	13.311	0.983444	755.864	0.962395	3	8	1	2	5.13	15.6507	5	33	0	715.341	0.338671	1595.76	1927.96	165.57	0.358981	241.506	584.293	292.146
208	3a	Yes	46.0123	-118.668	3a.34	6888	47	6408	4	3.048	137.916	4.946	0.790424	12.215	0.984807	755.024	0.962437	3	8	1	2	5.13	15.6507	5	33	0	706.053	0.338671	1609.47	1925.98	165.668	0.481838	234.153	584.293	292.146
209	3a	Yes	46.0121	-118.668	3a.35	6888	39	6408	4	3.048	148.531	4.928	0.791186	11.063	0.98624	754.069	0.962484	3	7	1	2	5.13	15.6507	5	33	0	697.794	0.338671	1624.29	1923.99	165.914	0.606619	212.134	584.293	292.146
210	3a	Yes	46.012	-118.667	3a.36	6888	44	6408	4	3.048	163.161	4.86	0.794068	9.965	0.987606	753.057	0.962534	3	6	1	2	5.13	15.6507	5	33	0	690.891	0.338671	1638.94	1919.66	165.622	0.41844	161.714	584.293	292.146
211	3a	No	46.012	-118.667	3a.37	6888	56	6408	4	10.668	169.069	4.754	0.798559	9.909	0.987675	754.258	0.962475	3	7	1	2	5.13	15.6507	5	33	0	698.827	0.338671	1631.42	1927.54	165.622	0.41844	161.714	584.293	292.146
212	3a	No	46.0122	-118.668	3a.38	6888	28	6408	4	10.668	154.585	4.865	0.793856	10.996	0.986323	755.111	0.962432	3	7	1	2	5.13	15.6507	5	33	0	704.677	0.338671	1617.8	1930.92	165.914	0.606619	212.134	584.293	292.146
213	3a	No	46.0124	-118.668	3a.39	6888	87	6408	4	10.668	143.869	4.896	0.792542	12.167	0.984867	755.981	0.962389	3	8	1	2	5.13	15.6507	5	33	0	712.384	0.338671	1603.33	1932.31	165.811	0.750541	237.999	584.293	292.146
214	3a	No	46.0125	-118.668	3a.40	6888	52	6408	4	10.668	141.865	4.875	0.793432	13.286	0.983475	756.934	0.962342	3	8	1	2	5.13	15.6507	5	33	0	722.53	0.338671	1588.61	1934.96	165.57	0.358981	241.506	584.293	292.146
215	3a	No	46.0127	-118.669	3a.41	6888	23	6408	4	10.668	147.001	4.825	0.795551	14.272	0.982249	782.838	0.961053	3	10	1	2	5.13	15.6507	5	33	0	732.386	0.338671	1576.56	1936.99	165.483	0.106792	280.155	584.293	292.146
216	3a	No	46.0133	-118.669	3a.42	6888	44	6408	4	73.152	218.448	3.832	0.837627	14.328	0.982179	767.741	0.961804	0	11	1	2	5.13	15.6507	5	33	0	804.111	0.338671	1504.58	2003.92	165.757	1.55184	216.554	584.293	292.146
217	3a	No	46.0136	-118.668	3a.43	6888	12	6408	4	103.632	249.192	3.181	0.865212	13.855	0.982767	771.577	0.961613	0	11	1	2	5.13	15.6507	5	33	0	834.646	0.338671	1474.41	2036.31	166.876	2.26882	206.465	584.293	292.146
218	3a	No	46.0138	-118.668	3a.44	6888	4	6408	4	134.112	280.19	2.384	0.898983	13.389	0.983347	774.645	0.96146	0	11	1	2	5.13	15.6507	5	33	0	865.19	0.338671	1444.47	2068.48	168.924	2.73886	217.685	584.293	292.146
219	3a	No	46.0141	-118.668	3a.45	6888	3	6408	4	164.592	312.929	1.534	0.935	12.883	0.983976	777.828	0.961302	0	11	1	2	5.13	15.6507	5	33	0	879.989	1.27574	1413.29	2102.21	170.775	1.92417	221.624	584.293	292.146
220	3a	No	46.0144	-118.668	3a.46	6888	3	6408	4	195.072	350.076	0.681	0.971144	12.302	0.984699	780.811	0.961154	0	10	1	2	5.13	15.6507	5	33	0	848.012	1.27574	1378.33	2140.22	171.442	1.35033	205.289	584.293	292.146
221	3a	No	46.0146	-118.667	3a.47	6888	0	6408	4	225.552	382.14	0.172	0.992712	11.773	0.985357	781.795	0.961105	0	9	1	2	5.13	15.6507	5	33	0	819.264	1.27574	1348.64	2172.94	171.998	1.31266	189.939	584.293	292.146
222	3a	No	46.0133	-118.669	3a.48	6888	10	6408	4	73.152	214.723	3.897	0.834873	14.084	0.982483	767.437	0.961819	0	11	1	2	5.13	15.6507	5	33	0	800.244	0.338671	1508.69	2002.29	165.757	1.55184	216.554	584.293	292.146
223	3a	No	46.0135	-118.668	3a.49	6888	6	6408	4	103.632	246.961	3.225	0.863347	13.584	0.983104	771.453	0.961619	0	11	1	2	5.13	15.6507	5	33	0	831.957	0.338671	1477.58	2035.92	167.656	2.75548	223.2	584.293	292.146
224	3a	No	46.0138	-118.668	3a.50	6888	4	6408	4	134.112	280.072	2.38	0.899153	13.097	0.98371	774.697	0.961458	0	11	1	2	5.13	15.6507	5	33	0	864.388	0.338671	1445.98	2069.92	168.924	2.73886	217.685	584.293	292.146
225	3a	No	46.014	-118.668	3a.51	6888	1	6408	4	164.592	310.528	1.61	0.93178	12.589	0.984342	777.637	0.961312	0	11	1	2	5.13	15.6507	5	33	0	873.812	1.27574	1417.59	2101.23	170.775	1.92417	221.624	584.293	292.146
226	3a	No	46.0143	-118.668	3a.52	6888	8	6408	4	195.072	346.988	0.76	0.967797	12.025	0.985044	780.637	0.961162	0	10	1	2	5.13	15.6507	5	33	0	842.672	1.27574	1383.64	2138.28	171.571	0.83245	221.057	584.293	292.146
227	3a	No	46.0146	-118.667	3a.53	6888	3	6408	4	225.552	379.413	0.205	0.991314	11.512	0.985682	781.726	0.961108	0	9	1	2	5.13	15.6507	5	33	0	814.49	1.27574	1353.76	2171.12	171.998	1.31266	189.939	584.293	292.146
228	3b	No	46.0119	-118.671	3b.41	6552	47	0	0	47.0106	174.251	4.756	0.798475	22.815	0.971623	730.983	0.963633	3	10	2	1	5.13	19.0629	.	.	.	610.391	0.338671	1718.55	1762.25	164.527	1.37918	236.152	711.682	355.841
229	3b	No	46.0115	-118.672	3b.45	6552	6	0	0	94.849	207.201	4.13	0.825	24.655	0.969335	721.889	0.964085	2	9	2	1	5.13	19.0629	.	.	.	566.091	0.338671	1769.7	1708.71	163.22	2.05484	221.518	711.682	355.841
230	3b	No	46.0113	-118.672	3b.47	6552	4	0	0	120.041	228.075	3.618	0.846695	25.53	0.968246	716.961	0.96433	2	10	2	1	5.13	19.0629	.	.	.	541.442	0.338671	1798.81	1678.69	161.444	2.52338	205.282	711.682	355.841
231	3b	No	46.0111	-118.672	3b.49	6552	10	0	0	145.024	251.114	3.618	0.846695	26.415	0.967146	712.504	0.964552	2	10	2	1	5.13	19.0629	.	.	.	519.843	0.338671	1825.91	1650.73	160.054	2.27153	220.261	711.682	355.841
232	3b	No	46.0107	-118.673	3b.53	6552	8	0	0	198.574	304.332	1.742	0.926186	28.326	0.964769	704.001	0.964975	0	9	2	1	5.13	19.0629	.	.	.	481.86	0.338671	1879.83	1595.43	160.077	1.43934	135.345	711.682	355.841
233	3b	No	46.0105	-118.673	3b.55	6552	1	0	0	227.926	334.399	0.966	0.959068	29.4	0.963433	699.963	0.965176	0	9	2	1	5.13	19.0629	.	.	.	466.985	0.338671	1906.38	1568.49	160.015	1.03346	153.731	711.682	355.841
234	3b	No	46.0104	-118.674	3b.57	6552	7	0	0	256.266	363.76	0.255	0.989195	30.391	0.9622	696.148	0.965366	0	9	2	1	5.13	19.0629	.	.	.	454.167	0.338671	1932.29	1542.54	160.141	1.13587	174.164	711.682	355.841
235	3b	No	46.0102	-118.674	3b.59	6552	3	0	0	285.071	393.769	0	1	31.363	0.960991	692.444	0.96555	0	10	2	1	5.13	19.0629	.	.	.	443.653	0.338671	1958.22	1516.93	159.583	0.69253	178.023	711.682	355.841
236	3b	No	46.01	-118.674	3b.61	6552	5	0	0	310.725	422.171	0	1	31.863	0.960369	688.212	0.965761	0	7	2	1	5.13	19.0629	.	.	.	426.282	0.338671	1989.54	1485.97	159.371	0.192566	170.588	711.682	355.841
237	3b	No	46.0097	-118.674	3b.63	6552	5	0	0	333.242	448.898	0	1	32.052	0.960134	683.984	0.965971	0	8	2	1	5.13	19.0629	.	.	.	406.404	0.338671	2022.3	1453.46	159.391	0.0517453	135.964	711.682	355.841
238	3b	No	46.0094	-118.675	3b.65	6552	3	0	0	354.827	476.557	0	1	32.039	0.96015	679.611	0.966189	0	8	2	1	5.13	19.0629	.	.	.	384.206	0.338671	2057.88	1418.01	159.397	0.00507495	332.791	711.682	355.841
239	3b	No	46.0092	-118.675	3b.66	6552	3	0	0	376.161	504.406	0	1	32.057	0.960128	675.663	0.966385	0	7	2	1	5.13	19.0629	.	.	.	365.847	0.338671	2091.75	1384.34	159.397	0.00325484	324.015	711.682	355.841
240	3b	No	46.0089	-118.675	3b.67	6552	6	0	0	401.834	536.34	0	1	32.223	0.959922	671.536	0.96659	0	7	2	1	5.13	19.0629	.	.	.	352.613	0.338671	2126.9	1349.65	159.397	5.15e-06	135	711.682	355.841
241	3b	No	46.0086	-118.675	3b.68	6552	2	0	0	428.396	567.46	0	1	32.429	0.959665	667.291	0.966801	0	7	2	1	5.13	19.0629	.	.	.	345.211	0.338671	2159.38	1317.83	159.397	0.100691	212.297	711.682	355.841
242	3b	No	46.0084	-118.676	3b.69	6552	11	0	0	457.962	600.705	0	1	32.667	0.959369	662.442	0.967043	0	6	2	1	5.13	19.0629	.	.	.	342.56	0.338671	2192.81	1285.36	159.124	1.07658	219.108	711.682	355.841
243	3b	No	46.0082	-118.676	3b.70	6552	3	0	0	488.135	633.747	0	1	32.9	0.95908	657.274	0.9673	0	6	2	1	5.13	19.0629	.	.	.	344.5	0.338671	2225.28	1254.1	158.859	2.10399	191.741	711.682	355.841
244	3b	No	46.0079	-118.676	3b.71	6552	8	0	0	518.3	667.064	0	1	33.02	0.95893	651.342	0.967595	0	6	2	1	5.13	19.0629	.	.	.	346.874	0.338671	2259.66	1220.82	157.486	3.33844	221.58	711.682	355.841
245	3b	No	46.0077	-118.676	3b.72	6552	2	0	0	549.774	700.41	0	1	33.271	0.958618	645.477	0.967887	0	2	2	1	5.13	19.0629	.	.	.	356.709	0.338671	2291.59	1190.65	153.938	3.13826	225.089	711.682	355.841
246	3b	No	46.0075	-118.677	3b.73	6552	3	0	0	575.977	728.578	0	1	33.382	0.95848	640.159	0.968151	0	2	2	1	5.13	19.0629	.	.	.	364.586	0.338671	2320.15	1163.37	153.331	0.587502	282.843	711.682	355.841
247	3b	Yes	46.0112	-118.671	3b20.ft	6552	138	0	0	6.096	116.581	5.109	0.783517	19.427	0.975837	723.255	0.964017	3	7	2	1	5.13	19.0629	.	.	.	542.741	0.338671	1777.12	1715.49	165.261	1.61677	235.606	711.682	355.841
248	3b	No	46.0111	-118.671	3b40.ft	6552	80	0	0	12.192	125.37	5.08	0.784746	19.742	0.975445	721.783	0.96409	3	7	2	1	5.13	19.0629	.	.	.	536.034	0.338671	1785.1	1706.62	165.261	1.61677	235.606	711.682	355.841
249	3b	No	46.0111	-118.671	3b60.ft	6552	23	0	0	18.288	133.821	5.029	0.786907	20.0726	0.975034	720.548	0.964152	3	9	2	1	5.13	19.0629	.	.	.	529.829	0.338671	1791.68	1699.09	165.261	1.61677	235.606	711.682	355.841
250	3c	Yes	46.012	-118.671	F3c1	6672	54	6168	7	45.72	184.335	4.653	0.802839	23.204	0.971139	733.505	0.963507	3	10	2	1	5.13	11.078	.	.	.	628.754	0.338671	1701.69	1777.94	164.956	0.851765	219.095	413.579	206.789
251	3c	No	46.0118	-118.672	F3c2	6672	33	6168	7	70.104	196.64	4.394	0.813814	24.141	0.969974	728.715	0.963746	3	10	2	1	5.13	11.078	.	.	.	604.712	0.338671	1729	1749.55	164.527	1.37918	236.152	413.579	206.789
252	3c	No	46.0116	-118.672	F3c3	6672	30	6168	7	94.488	211.705	4.056	0.828136	25.008	0.968896	724.046	0.963978	2	10	2	1	5.13	11.078	.	.	.	581.991	0.338671	1755.42	1722.23	163.22	2.05484	221.518	413.579	206.789
253	3c	No	46.0114	-118.672	F3c4	6672	36	6168	7	118.872	231.969	3.54	0.85	25.989	0.967675	719.216	0.964218	2	9	2	1	5.13	11.078	.	.	.	559.176	0.338671	1783.33	1693.41	161.444	2.52338	205.282	413.579	206.789
254	3c	No	46.0112	-118.673	F3c5	6672	32	6168	7	146.304	255.06	2.954	0.874831	26.946	0.966485	714.371	0.964459	2	10	2	1	5.13	11.078	.	.	.	536.188	0.338671	1812.48	1663.5	161.297	2.45188	170.444	413.579	206.789
255	3c	No	46.011	-118.673	F3c6	6672	11	6168	7	176.784	278.297	2.37	0.899576	27.784	0.965443	709.855	0.964684	2	10	2	1	5.13	11.078	.	.	.	514.524	0.338671	1840.77	1634.7	160.02	1.89191	161.472	413.579	206.789
256	3c	No	46.0109	-118.673	F3c7	6672	13	6168	7	198.12	304.407	1.707	0.927669	28.778	0.964206	705.895	0.964881	0	10	2	1	5.13	11.078	.	.	.	498.431	0.338671	1865.9	1609.11	160.077	1.43934	135.345	413.579	206.789
257	3c	No	46.0107	-118.673	F3c8	6672	17	6168	7	231.648	336.178	0.88	0.962712	29.934	0.962769	701.437	0.965103	0	9	2	1	5.13	11.078	.	.	.	481.872	0.338671	1895.2	1579.61	160.572	1.45204	151.893	413.579	206.789
258	3c	No	46.0105	-118.674	F3c9	6672	18	6168	7	262.128	368.565	0.148	0.993729	31.105	0.961312	697.238	0.965312	0	9	2	1	5.13	11.078	.	.	.	468.849	0.338671	1923.5	1551.53	160.141	1.13587	174.164	413.579	206.789
259	3c	No	46.0103	-118.674	F3c10	6672	11	6168	7	292.608	400.695	0	1	32.064	0.960119	692.927	0.965526	0	8	2	1	5.13	11.078	.	.	.	455.087	0.338671	1953.9	1521.71	159.568	0.731877	175.294	413.579	206.789
260	3c	No	46.0101	-118.674	F3c11	6672	8	6168	7	316.992	427.784	0	1	32.611	0.959439	688.959	0.965723	0	9	2	1	5.13	11.078	.	.	.	440.236	0.338671	1983.16	1493	159.568	0.731877	175.294	413.579	206.789
261	3c	No	46.0098	-118.675	F3c12	6672	6	6168	7	338.328	451.448	0	1	32.714	0.959311	684.958	0.965922	0	8	2	1	5.13	11.078	.	.	.	420.818	0.338671	2014.08	1462.32	159.417	0.340676	151.005	413.579	206.789
262	3c	No	46.0096	-118.675	F3c13	6672	3	6168	7	359.664	475.948	0	1	32.682	0.959351	680.931	0.966123	0	8	2	1	5.13	11.078	.	.	.	400.659	0.338671	2046.48	1430.08	159.391	0.0517453	135.964	413.579	206.789
263	5	Yes	46.0169	-118.638	5.1	11616	19	6504	2	2297	2471.26	0	1	0	1	778.82	0.961253	0	3	2	2	5.13	21.177	1	27	1	712.494	0.465143	670.877	3104.01	179.001	0.863777	81.42	988.26	592.956
264	5	Yes	46.0169	-118.64	5.3	11616	0	6504	2	2170	2343.69	0	1	0	1	781.699	0.96111	0	5	2	2	5.13	21.177	1	27	1	588.676	0.465143	791.737	3087.69	180.778	0.518376	126.154	988.26	592.956
265	5	Yes	46.017	-118.642	5.6	11616	5	6504	2	2006	2179.47	0	1	0	1	782.838	0.961053	0	6	2	2	5.13	21.177	1	27	1	430.385	0.465143	952.014	3079.17	180.628	0.343512	191.948	988.26	592.956
266	5	Yes	46.017	-118.645	5.9	11616	3	6504	2	1824	1997.41	0	1	0	1	782.838	0.961053	0	6	2	2	5.13	21.177	1	27	1	267.176	0.465143	1135.08	3076.08	180.823	0.236014	112.875	988.26	592.956
267	5	Yes	46.017	-118.647	5.12	11616	17	6504	2	1665	1836.98	0	1	0	1	782.838	0.961053	0	4	2	2	5.13	21.177	1	27	1	176.961	0.465143	1202.45	3087.52	179.481	0.723572	250.295	988.26	592.956
268	5	Yes	46.0179	-118.648	5.15	11616	3	6504	2	1626	1796.25	0	1	0	1	782.838	0.961053	0	5	2	2	5.13	21.177	1	27	1	261.487	0.465143	1093.28	3157.3	179.305	0.307526	309.28	988.26	592.956
269	5	Yes	46.0196	-118.648	5.18	11616	2	6504	2	1712	1877.68	0	1	0	1	782.838	0.961053	0	4	2	2	5.13	21.177	1	27	1	448.933	0.465143	912.342	3318.21	177.899	3.17957	306.909	988.26	592.956
270	5	Yes	46.0198	-118.647	5.21	11616	4	6504	2	1790	1956.51	0	1	0	1	782.838	0.961053	0	4	2	2	5.13	21.177	1	27	1	474.305	0.465143	916.307	3377.66	176.627	2.5779	52.4076	988.26	592.956
271	5	Yes	46.0191	-118.645	5.24	11616	1	6504	2	1917	2087.05	0	1	0	1	782.838	0.961053	0	8	2	2	5.13	21.177	1	27	1	455.789	0.465143	1066.51	3307.32	176.732	4.06262	315.928	988.26	592.956
272	5	Yes	46.0186	-118.64	5.28	11616	0	6504	2	2211	2384.26	0	1	0	1	782.838	0.961053	0	5	2	2	5.13	21.177	1	27	1	655.017	0.465143	754.384	3274.74	176.592	3.65531	338.681	988.26	592.956
273	7	Yes	45.9837	-118.616	7.15	10752	3	6120	4	5014	5126.77	0	1	0	1	121.777	0.993941	0	4	2	2	5.13	20.4709	.	.	.	372.793	0.165838	2488.91	996.541	185.566	6.38837	316.77	764.247	0
274	7	Yes	45.9851	-118.616	7.2	10752	2	6120	4	4918	5033.47	0	1	0	1	143.035	0.992884	0	5	2	2	5.13	20.4709	.	.	.	380.578	0.165838	2361.28	1151.9	179.176	5.60625	239.015	764.247	0
275	7	Yes	45.9864	-118.616	7.25	10752	8	6120	4	4832	4951.37	0	1	0	1	162.591	0.991911	0	4	2	2	5.13	20.4709	.	.	.	380.296	0.386622	2243.95	1297.89	182.983	2.1576	330.765	764.247	0
276	7	Yes	45.9876	-118.616	7.3	10752	0	6120	4	4761	4882.58	0	1	0	1	179.4	0.991075	0	3	2	2	5.13	20.4709	.	.	.	368.884	0.386622	2147.84	1422.37	177.688	3.10642	332.947	764.247	0
277	7	Yes	45.9876	-118.614	7.35	10752	0	6120	4	4925	5049.17	0	1	0	1	166.32	0.991725	0	5	2	2	5.13	20.4709	.	.	.	564.942	0.386622	2024.43	1460.92	176.869	3.49937	62.35	764.247	0
278	7	Yes	45.9876	-118.611	7.4	10752	4	6120	4	5082	5209.04	0	1	0	1	155.44	0.992267	0	3	2	2	5.13	20.4709	.	.	.	752.561	0.386622	1914.75	1521.78	165.43	1.02743	33.9597	764.247	0
279	8	Yes	45.962	-118.548	8.1	11616	3	13152	3	10757	10885.1	0	1	0	1	0	1	0	2	2	2	5.13	37.3968	0	28	0	1235.24	0.885587	614.891	5533.09	216.65	3.49278	303.335	1396.15	0
280	8	Yes	45.9625	-118.548	8.5	11616	0	13152	3	10730	10858.9	0	1	0	1	0	1	0	3	2	2	5.13	37.3968	0	28	0	1202.18	0.885587	571.946	5521.18	214.826	3.23906	300.516	1396.15	0
281	8	Yes	45.9632	-118.548	8.1	11616	3	13152	3	10690	10819.2	0	1	0	1	0	1	0	4	2	2	5.13	37.3968	0	28	0	1155.3	0.885587	499.148	5502.25	212.57	1.83403	276.797	1396.15	0
282	8	Yes	45.9639	-118.548	8.15	11616	0	13152	3	10653	10782.7	0	1	0	1	0	1	0	5	2	2	5.13	37.3968	0	28	0	1114.88	0.885587	429.487	5486.61	215.228	0.808915	150.135	1396.15	0
283	8	Yes	45.9646	-118.548	8.2	11616	2	13152	3	10615	10746	0	1	0	1	0	1	0	5	2	2	5.13	37.3968	0	28	0	1077.74	0.885587	360.498	5471.87	215.928	1.53321	264.75	1396.15	0
284	8	Yes	45.9652	-118.548	8.25	11616	0	13152	3	10581	10713.4	0	1	0	1	0	1	0	6	2	2	5.13	37.3968	0	28	0	1048.48	0.885587	298.871	5460.6	214.648	5.19414	291.51	1396.15	0
285	8	Yes	45.9659	-118.548	8.3	11616	0	13152	3	10546	10678.8	0	1	0	1	0	1	0	6	2	2	5.13	37.3968	0	28	0	1021.61	0.885587	241.098	5448.94	211.284	6.34071	293.69	1396.15	0
286	8	Yes	45.9666	-118.548	8.35	11616	0	13152	3	10507	10640.1	0	1	0	1	0	1	0	5	2	2	5.13	37.3968	0	28	0	996.351	0.885587	192.506	5435.3	210.319	1.75456	356.542	1396.15	0
287	8	Yes	45.9673	-118.548	8.4	11616	2	13152	3	10471	10604.9	0	1	0	1	0	1	0	3	2	2	5.13	37.3968	0	28	0	978.955	0.885587	168.422	5424.17	204.316	4.8453	28.9875	1396.15	0
288	8	Yes	45.9674	-118.546	8.45	11616	0	13152	3	10608	10742.5	0	1	0	1	0	1	0	5	2	2	5.13	37.3968	0	28	0	1132.59	0.885587	15.3751	5578.94	199.59	4.62942	85.0474	1396.15	0
289	10a	Yes	46.0352	-118.586	10a.1	10704	0	12528	0	3927.13	5218.95	0	1	0	1	715.858	0.964385	0	2	2	2	435.12	21.4864	7	14	2	387.411	0.325221	1033.21	1507.75	151.655	0.587218	6.74148	802.159	401.079
290	10a	Yes	46.0359	-118.586	10a.3	10704	0	12528	0	3885.47	5169.17	0	1	0	1	716.503	0.964353	0	1	2	2	435.12	21.4864	7	14	2	462.76	0.325221	1104.84	1562.93	150.788	0.568514	1.33971	802.159	401.079
291	10a	Yes	46.0361	-118.587	10a.5	10704	0	12528	0	3861.92	5145.53	0	1	0	1	718.259	0.964266	0	1	2	2	435.12	21.4864	7	14	2	478.615	0.325221	1113.51	1586.36	150.788	0.5687	1.50447	802.159	401.079
292	10a	Yes	46.0359	-118.588	10a.7	10704	0	12528	0	3809.77	5102.31	0	1	0	1	724.095	0.963975	0	2	2	2	435.12	21.4864	7	14	2	469.055	0.325221	1072.12	1621.64	150.805	0.597136	355.871	802.159	401.079
293	10a	Yes	46.0359	-118.588	10a.9	10704	0	12528	0	3755.53	5053.02	0	1	0	1	727.023	0.96383	0	2	2	2	435.12	21.4864	7	14	2	491.584	0.325221	1062.76	1666.52	150.566	0.715222	346.08	802.159	401.079
294	10a	Yes	46.036	-118.589	10a.10	10704	0	12528	0	3721.2	5021.13	0	1	0	1	730.668	0.963648	0	2	2	2	435.12	21.4864	7	14	2	511.786	0.325221	1063.45	1696.48	150.524	0.555271	344.009	802.159	401.079
295	10a	Yes	46.036	-118.591	10a.13	10704	0	12528	0	3609.01	4920.7	0	1	0	1	743.934	0.962988	0	4	2	2	435.12	21.4864	7	14	2	573.859	0.325221	1034.19	1790.07	150.565	0.357785	348.136	802.159	401.079
296	10c	Yes	46.0341	-118.584	10c.1	10608	0	12528	0	4173.65	5461.38	0	1	0	1	698.539	0.965247	0	2	2	2	435.12	11.2417	.	.	.	325.98	0.325221	967.406	1271.16	152.583	0.787779	347.935	419.69	209.845
297	10c	Yes	46.0345	-118.583	10c.3	10608	0	12528	0	4184.05	5463.76	0	1	0	1	697.651	0.965291	0	3	2	2	435.12	11.2417	.	.	.	387.937	0.325221	1020.24	1276.39	152.348	0.721827	343.57	419.69	209.845
298	10c	Yes	46.0348	-118.582	10c.5	10608	0	12528	0	4200.77	5473.11	0	1	0	1	696.544	0.965346	0	2	2	2	435.12	11.2417	.	.	.	443.943	0.325221	1065.88	1274.7	152.161	0.707805	337.807	419.69	209.845
299	10c	Yes	46.0348	-118.582	10c.7	10608	0	12528	0	4249.11	5516.34	0	1	0	1	694.138	0.965466	0	2	2	2	435.12	11.2417	.	.	.	486.489	0.325221	1085.21	1237.72	152.587	0.917919	325.556	419.69	209.845
300	10c	Yes	46.0348	-118.581	10c.9	10608	0	12528	0	4302.05	5564.1	0	1	0	1	691.531	0.965595	0	3	2	2	435.12	11.2417	.	.	.	534.03	0.325221	1106.97	1198.67	153.118	1.47338	333.942	419.69	209.845
301	10c	Yes	46.0348	-118.58	10c.10	10608	0	12528	0	4330.94	5590.14	0	1	0	1	690.112	0.965666	0	3	2	2	435.12	11.2417	.	.	.	561.417	0.325221	1120.24	1178.42	153.495	1.631	351.32	419.69	209.845
302	10c	Yes	46.0348	-118.58	10c.12	10608	0	12528	0	4382.3	5636.5	0	1	0	1	687.597	0.965791	0	3	2	2	435.12	11.2417	.	.	.	611.736	0.325221	1131.3	1144.27	152.959	1.81327	14.2972	419.69	209.845
303	10c	Yes	46.0348	-118.578	10c.15	10608	0	12528	0	4463.24	5709.64	0	1	0	1	683.655	0.965987	0	2	2	2	435.12	11.2417	.	.	.	694.195	0.325221	1087.33	1095.6	152.99	0.739671	326.371	419.69	209.845
304	10c	Yes	46.0348	-118.578	10c.17	10608	0	12528	0	4516.45	5757.69	0	1	0	1	681.066	0.966116	0	2	2	2	435.12	11.2417	.	.	.	750.472	0.325221	1059.49	1067.69	153.879	1.40311	304.788	419.69	209.845
305	10c	Yes	46.0348	-118.576	10c.20	10608	3	12528	0	4615.07	5847.27	0	1	0	1	677.016	0.966318	0	1	2	2	435.12	11.2417	.	.	.	854.532	0.325221	1013.52	1022.9	155.643	1.98331	2.62477	419.69	209.845
306	12a	Yes	46.0692	-118.576	12a.1	11760	0	12432	0	3179.43	4566.73	0	1	0	1	705.779	0.964887	0	2	1	2	435.12	36.4351	0	11	0	4237.2	0.325221	620.485	642.335	166.086	5.08194	197.677	1020.18	1020.18
307	12a	Yes	46.0692	-118.578	12a.5	11760	0	12432	0	3048.63	4435.02	0	1	0	1	711.166	0.964619	0	4	1	2	435.12	36.4351	0	11	0	4216.66	0.325221	612.6	648.636	167.732	6.55924	166.187	1020.18	1020.18
308	12a	Yes	46.0688	-118.58	12a.10	11760	0	12432	0	2908.51	4285.35	0	1	0	1	717.262	0.964315	0	4	1	2	435.12	36.4351	0	11	0	4155.56	0.325221	566.572	578.796	164.318	8.5359	182.839	1020.18	1020.18
309	12a	Yes	46.0687	-118.582	12a.15	11760	0	12432	0	2757.56	4129.94	0	1	0	1	723.59	0.964	0	5	1	2	435.12	36.4351	0	11	0	4128.85	0.325221	588.493	449.233	160.828	6.3263	148.694	1020.18	1020.18
310	12a	Yes	46.0681	-118.584	12a.20	11760	0	12432	0	2644.47	3997.96	0	1	0	1	726.441	0.963859	0	2	1	2	435.12	36.4351	0	11	0	4045.02	0.325221	561.677	408.11	162.956	9.65929	176.573	1020.18	1020.18
311	12a	Yes	46.0679	-118.585	12a.25	11760	0	12432	0	2500.34	3846.44	0	1	0	1	726.442	0.963859	0	1	1	2	435.12	36.4351	0	11	0	4024.66	0.325221	613.926	356.933	156.391	0.0718387	229.219	1020.18	1020.18
312	12a	Yes	46.0679	-118.586	12a.27	11760	2	12432	0	2434.48	3776.98	0	1	0	1	726.442	0.963859	0	1	1	2	435.12	36.4351	0	11	0	4017.62	0.325221	613.911	353.04	156.405	0.188597	231.429	1020.18	1020.18
313	12b	Yes	46.0601	-118.587	12b.1	11136	0	12288	0	2747.54	3837.7	0	1	0	1	726.442	0.963859	0	1	1	2	435.12	4.09309	.	.	.	3151.95	0.325221	191.176	1014.66	152.061	0.417566	163.913	114.607	114.607
314	12b	Yes	46.0601	-118.587	12b.4	11136	0	12288	0	2707.84	3792.54	0	1	0	1	726.442	0.963859	0	1	1	2	435.12	4.09309	.	.	.	3154.4	0.325221	146.768	978.379	152.085	0.324947	160.125	114.607	114.607
315	12b	Yes	46.0601	-118.589	12b.8	11136	0	12288	0	2628.56	3702.53	0	1	0	1	726.442	0.963859	0	1	1	2	435.12	4.09309	.	.	.	3160.49	0.325221	63.9545	909.074	152.346	0.387219	190.101	114.607	114.607
316	12b	Yes	46.0601	-118.589	12b.12	11136	0	12288	0	2594.14	3668.42	0	1	0	1	726.442	0.963859	0	1	1	2	435.12	4.09309	.	.	.	3163.7	0.325221	31.7768	883.75	152.365	3.76732	266.692	114.607	114.607
317	12b	Yes	46.0607	-118.589	12b.16	11136	8	12288	0	2567.61	3655.78	0	1	0	1	726.442	0.963859	0	1	1	2	435.12	4.09309	.	.	.	3223.21	0.325221	19.6261	842.294	151.226	3.69903	295.556	114.607	114.607
318	12b	Yes	46.0612	-118.589	12b.20	11136	1	12288	0	2559	3669.75	0	1	0	1	726.442	0.963859	0	1	1	2	435.12	4.09309	.	.	.	3280.79	0.325221	12.7898	823.585	149.746	2.11597	299.09	114.607	114.607
319	12b	Yes	46.0617	-118.588	12b.24	5568	0	12288	0	2567	3698.55	0	1	0	1	726.442	0.963859	0	1	1	2	435.12	4.09309	.	.	.	3329	0.325221	23.6492	824.971	149.187	1.90234	301.952	114.607	114.607
320	12b	Yes	46.0622	-118.588	12b.28	5568	2	12288	0	2554	3706.69	0	1	0	1	726.442	0.963859	0	1	1	2	435.12	4.09309	.	.	.	3388.4	0.325221	16.738	808.755	152.112	4.04648	202.749	114.607	114.607
321	12c	Yes	46.0711	-118.55	12c.1	10944	0	6168	7	2587.97	3531.38	0	1	0	1	633.386	0.968488	0	1	1	2	78.08	67.0836	.	.	.	5207.76	0.325221	403.803	25.9243	169.658	4.87994	139.682	1252.23	2817.51
322	12c	Yes	46.0705	-118.551	12c.5	5472	10	6168	7	2682.17	3622.15	0	1	0	1	633.386	0.968488	0	3	1	2	78.08	67.0836	.	.	.	5091.8	0.325221	315.318	27.3692	170.113	5.95617	141.029	1252.23	2817.51
323	12c	Yes	46.0702	-118.553	12c.10	10944	3	6168	7	2817.54	3755.19	0	1	0	1	633.513	0.968482	0	3	1	2	78.08	67.0836	.	.	.	4990.34	0.325221	277.696	26.2673	171.547	6.78897	162.913	1252.23	2817.51
324	12c	Yes	46.0699	-118.555	12c.15	5472	0	6168	7	2969.69	3904.84	0	1	0	1	640.922	0.968113	0	3	1	2	78.08	67.0836	.	.	.	4882.21	0.325221	247.091	28.2566	170.382	1.80572	194.243	1252.23	2817.51
325	12c	Yes	46.0699	-118.557	12c.20	10944	0	6168	7	3132.86	4067.14	0	1	0	1	654.955	0.967415	0	3	1	2	78.08	67.0836	.	.	.	4803.95	0.325221	269.763	1.52259	169.312	3.82632	183.188	1252.23	2817.51
326	12c	Yes	46.0693	-118.559	12c.25	5472	0	6168	7	3265.87	4195.92	0	1	0	1	660.256	0.967151	0	3	1	2	78.08	67.0836	.	.	.	4676.53	0.325221	243.245	47.6806	168.257	5.122	154.478	1252.23	2817.51
327	12c	Yes	46.0692	-118.561	12c.30	10944	0	6168	7	3409.96	4338.92	0	1	0	1	663.69	0.966981	0	3	1	2	78.08	67.0836	.	.	.	4604.96	0.325221	247.922	109.269	169.479	5.02975	161.193	1252.23	2817.51
328	12c	Yes	46.0689	-118.563	12c.35	5472	0	6168	7	3556.61	4483.39	0	1	0	1	667.717	0.96678	0	3	1	2	78.08	67.0836	.	.	.	4515.05	0.325221	241.81	253.337	169.029	5.66714	208.472	1252.23	2817.51
329	12c	Yes	46.0683	-118.565	12c.40	10944	0	6168	7	3700.9	4624.34	0	1	0	1	671.222	0.966606	0	3	1	2	78.08	67.0836	.	.	.	4393.13	0.325221	226.72	413.637	164.022	2.26257	164.237	1252.23	2817.51
330	12c	Yes	46.0677	-118.567	12c.45	5472	0	6168	7	3849.33	4770.92	0	1	0	1	675.633	0.966386	0	4	1	2	78.08	67.0836	.	.	.	4276.91	0.325221	254.035	576.585	163.985	3.48621	186.221	1252.23	2817.51
331	12c	Yes	46.0677	-118.568	12c.47	10944	0	6168	7	3803.14	4904.01	0	1	0	1	681.076	0.966116	0	4	1	2	78.08	67.0836	.	.	.	4227.75	0.325221	339.087	696.311	163.169	1.82057	174.897	1252.23	2817.51
332	13	Yes	46.072	-118.536	13.1	5592	0	0	0	1596.85	2546.15	0	1	0.03	0.999963	347.961	0.982689	0	2	1	2	78.08	109.517	1	57	1	5908.94	0.325221	253.954	43.9373	173.888	2.03736	151.643	3066.48	3066.48
333	13	Yes	46.0708	-118.536	13.5	5592	0	0	0	1554.61	2503.51	0	1	0.672	0.999164	348.62	0.982656	0	2	1	2	78.08	109.517	1	57	1	5815.08	0.325221	136.861	173.66	171.582	0.176086	148.019	3066.48	3066.48
334	13	Yes	46.0696	-118.536	13.1	5592	0	0	0	1514.39	2458.46	0	1	2.413	0.996999	347.513	0.982711	0	1	1	2	78.08	109.517	1	57	1	5717.35	0.325221	57.3617	315.913	171.593	1.03e-05	315	3066.48	3066.48
335	13	Yes	46.0701	-118.535	13.15	5592	1	0	0	1397.64	2345.36	0	1	6.87	0.991455	317.623	0.984198	0	3	1	2	78.08	109.517	1	57	1	5849.2	0.325221	23.2714	281.315	171.593	0.010106	168.544	3066.48	3066.48
336	13	Yes	46.0703	-118.533	13.2	5592	0	0	0	1256.56	2205.82	0	1	12.519	0.984429	291.53	0.985496	0	4	1	2	78.08	109.517	1	57	1	5973.96	0.325221	24.366	349.954	172.634	2.04616	233.771	3066.48	3066.48
337	13	Yes	46.071	-118.531	13.25	5592	0	0	0	1154.39	2103.04	0	1	16.569	0.979392	266.048	0.986764	0	5	1	2	78.08	109.517	1	57	1	6120.41	0.325221	39.6349	384.179	174.206	2.45561	105.615	3066.48	3066.48
338	13	Yes	46.0712	-118.529	13.3	5592	0	0	0	1023.44	1969	0	1	22.101	0.972511	234.665	0.988325	0	2	1	2	78.08	109.517	1	57	1	6239.52	0.325221	35.1751	429.356	171.849	0.417071	245.801	3066.48	3066.48
339	13	Yes	46.0718	-118.527	13.35	5592	0	0	0	935.96	1870.04	0	1	26.183	0.967434	207.778	0.989663	0	2	1	2	78.08	109.517	1	57	1	6359.83	0.25136	29.5931	340.2	174.177	4.22725	264.92	3066.48	3066.48
340	13	Yes	46.0726	-118.526	13.4	5592	6	0	0	879.059	1789.31	0	1	29.634	0.963142	182.726	0.990909	0	3	1	2	78.08	109.517	1	57	1	6454.93	0.25136	32.5046	305.712	176.918	2.32977	177.265	3066.48	3066.48
341	13	Yes	46.0733	-118.524	13.45	5592	4	0	0	833.979	1702.84	0	1	33.563	0.958255	155.002	0.992288	0	2	1	2	78.08	109.517	1	57	1	6551.2	0.25136	26.1882	305.96	177.684	0.764417	93.1528	3066.48	3066.48
342	13	Yes	46.074	-118.522	13.5	5592	5	0	0	824.042	1639.59	0	1	36.708	0.954343	133.299	0.993368	0	3	1	2	78.08	109.517	1	57	1	6641.03	0.25136	35.245	331.434	177.685	0.558097	306.443	3066.48	3066.48
343	13	Yes	46.0747	-118.52	13.55	5592	3	0	0	850.957	1600.52	0	1	38.759	0.951792	114.436	0.994307	0	4	1	2	78.08	109.517	1	57	1	6738.46	0.25136	30.5875	408.176	177.899	0.332528	125.402	3066.48	3066.48
344	13	Yes	46.0755	-118.519	13.6	5592	0	0	0	908.107	1577.89	0	1	40.092	0.950134	96.587	0.995195	0	5	1	2	78.08	109.517	1	57	1	6848.5	0.25136	34.3069	504.954	177.733	1.95594	233.681	3066.48	3066.48
345	13	Yes	46.0764	-118.517	13.65	5592	1	0	0	986.81	1566.32	0	1	41.205	0.94875	89.349	0.995555	0	6	1	2	78.08	109.517	1	57	1	6963.93	0.25136	36.1662	604.236	180.195	1.62557	133.492	3066.48	3066.48
346	13	Yes	46.0773	-118.516	13.7	5592	1	0	0	1082.49	1582.38	0	1	41.089	0.948894	83.436	0.995849	0	5	1	2	78.08	109.517	1	57	1	7087.53	0.25136	32.968	708.246	180.347	1.78042	162.475	3066.48	3066.48
347	13	Yes	46.0782	-118.514	13.75	5592	0	0	0	1187.9	1611.71	0	1	39.784	0.950517	78.226	0.996108	0	5	1	2	78.08	109.517	1	57	1	7224.55	0.25136	37.8227	686.487	180.805	1.6256	106.311	3066.48	3066.48

## Sheet: Sheet2
Field Descriptions
Field Name	Spreadsheet Column	Description	Sample/Field Level	Unit	Comment
ClosestEdgeFacingRR	(C)	Yes- sample on field edge closest to RR source; No-sample in field area or edge away from RR	Sample	n/a	This field can be used to separate samples located along conventional field edge closest to RR source, versus other sample (interior field samples and edges away from source)
SeedsGerminated	(G)	Number of sample seeds germinated	Sample	count
SeedlingPositive	(H)	Number of germinated seeds that tested positive for RR	Sample	count
PSeedGerminated	(I)	Number of seeds from field parent seed lot germinated	Field	count	Used to establish baseline AP in each conventional field we sampled
PSdlingPositive	(J)	Number of seeds from field parent seed lot that tested positve for RR	Field	count	Used to establish baseline AP in each conventional field we sampled
DistfrmRRedge	(K)	Euclidean distance from sample point to nearest RR field edge	Sample	m
DistfrmRRcenter	(L)	Euclidean distacne from sample point to nearest RR field (center)	Sample	m
RRarea274m	(M)	Area of RR field (hec) within a 274 m buffer area		hec	274 m is isolation standard when leaf cutter bees are used in production of RR seed. Would expect AP to increase as RR area increases
nonGEarea274	(N)	1-(area of RR field/total area in 274 buffer)	sample	none	Inverse of RRarea274. Would expect AP to decrease as value increases
RRarea1.61km	(O)	Area of RR field (hec) within a 1.61 km buffer area	sample	hec	1.61 km is isolation standard when alkai bees are used in production of RR seed
nonGEarea1.61	(P)	1-(area of RR field/total area in 1.6 km buffer)	sample	none	Inverse of RRarea1.61. Would expect AP to decrease as value increases
RRarea8km	(Q)	Area of RR field (hec) within a 274 m buffer area	sample	hec	8 km is isolation standard for the production of AP sensitive seed lot
nonGEarea8	(R)	1-(area of RR field/total area in 8 km buffer)	sample	none	Inverse of RRarea8. Would expect AP to decrease as value increases
Rrdomi	(S)	Number of domicilies located in RR field within 274 m buffer around sample point	sample	count
Convdomi	(T)	Number of domicilies located in RR field within 274 m buffer around sample point	sample	count
RRbees	(U)	Liklihood that RR bees will encounter conventional field, 1= high, 2=low	Field	none	qualitative variable at field level
Convbees	(V)	Likelihood that Conv. bees will encounter RR field, 1= high, 2=low	Field	none	qualitative variable at field level
RRarea	(W)	Area of RR field closest to conventional seed field	Field	hec
Convarea	(X)	Area of convention field sampled for AP	Field	hec
HB	(Y)	# of honey bees counted in survey	Field	count
ALCB	(Z)	# of ALCB counted in survey	Field	count
AB	(AA)	# of AB counted in survey	Field	count
AlkaliDistance	(AB)	Distance (euclidean) from sample point to closest alkali bee bed	Sample	m
NearAlkalibed	(AC)	Area of the nearest (euclidean) alkali beebed to the sample point	Sample	hec
DistStream	(AD)	Distance (euclidean) from sample point to closest riparian area	Sample	m
DistRangeland	(AE)	Distance (euclidean) from sample point to closest rangeland area	Sample	m
Elevation	(AF)	meters abve sea level	Sample	m
Slope	(AG)	Slope in degrees (angle of inclination from horizontal plane)	Sample	degrees
Aspect	(AH)	Slope direction	Sample	degrees
ALCBStockDen	(AI)	Stocking density-ALCB	Field	liters/field
ABStockDen	(AJ)	Stocking density-AB	Field	liters/field
